# Supplementary material for: The Interactions between Arbuscular Mycorrhizal Fungi and Trichoderma longibrachiatum Enhance Maize Growth and Modulate Root Metabolome under Increasing Soil Salinity
Source: Microorganisms. 2022 May 17;10(5):1042. doi: 10.3390/microorganisms10051042 (PMC9142908; doi:10.3390/microorganisms10051042)
Supplement: Supplementary file 1 [file microorganisms-10-01042-s001.zip]

Archive with 3 entries (3 files):
- Figures S1 and S2.pdf
- Table S1 189 all metablics.xlsx
- Tables S2-S5.pdf
