# Supplementary material for: The Interactions between Arbuscular Mycorrhizal Fungi and Trichoderma longibrachiatum Enhance Maize Growth and Modulate Root Metabolome under Increasing Soil Salinity
Source: Microorganisms. 2022 May 17;10(5):1042. doi: 10.3390/microorganisms10051042 (PMC9142908; doi:10.3390/microorganisms10051042)
Supplement: Supplementary file 1 [file microorganisms-10-01042-s001.zip › Table S1 189 all metablics.xlsx]

## Sheet: Tables 189 metablitic
ID	name	CK1	CK2	CK3	CK4	CK5	CK6	Gm1	Gm2	Gm3	Gm4	Gm5	Gm6	GmMF1	GmMF2	GmMF3	GmMF4	GmMF5	GmMF6	ck1	ck2	ck3	ck4	ck5	ck6	gm1	gm2	gm3	gm4	gm5	gm6	gmmf1	gmmf2	gmmf3	gmmf4	gmmf5	gmmf6	KEGG_annotation	Other_name(Kegg_name)	LM_ID	NAME	SYSTEMATIC_NAME	SYNONYMS	CATEGORY(lipidmaps)	MAIN_CLASS(lipidmaps)	SUB_CLASS(lipidmaps)	HMDB_ID	kingdom(HMDB)	super_class(HMDB)
meta_805	Guanosine	5.43583e-05	0.000358778	1.44075e-05	5.50118e-05	2.61518e-05	6.20755e-05	0.000137843	7.79244e-05	2.49041e-05	7.25823e-06	3.08496e-05	0.000192269	5.06747e-05	0.000144617	9.66971e-05	3.48591e-05	0.000116478	4.81093e-05	0.00233109	0.0011296	0.00135497	0.00253532	0.00682126	0.00134562	0.00128265	0.00188364	0.00165214	0.0027665	0.00182487	0.0017226	0.00228879	0.00124768	0.00230731	0.00152582	0.00237461	0.000801655	C00387	Metabolic pathways(ko01100);;Purine metabolism(ko00230);;ABC transporters(ko02010)	--	--	--	--	--	--	--	--	--	--
meta_4	Vidarabine	0.026257	0.0862575	0.0175787	0.0328449	0.0251919	0.0259139	0.0459587	0.0260821	0.0158385	0.022851	0.02672	0.0369377	0.0275907	0.0667648	0.036408	0.0171987	0.0383569	0.0513007	0.0117387	0.000313276	0.000401975	0.0443809	0.000583358	0.0297812	0.000388135	0.0349079	0.034901	0.00110567	0.0413822	0.0400691	0.007899	0.0268099	0.0458416	0.000549941	0.0338682	0.00106856	--	--	--	--	--	--	--	--	--	HMDB0014340	Organic compounds	Nucleosides, nucleotides, and analogues
meta_510	alpha-Linolenic acid	0.000477452	0.000298149	0.000331978	0.000312215	0.000185741	0.000215728	0.00056074	0.000398181	0.000260616	0.000208289	0.000152639	0.000343854	0.000378678	0.000397929	0.000350689	0.000269765	0.00037947	0.000421737	0.00259261	0.00122752	0.00163616	0.00141971	0.000762254	0.00130995	0.00211481	0.00159072	0.00220691	0.00276462	0.00530894	0.00161987	0.00251241	0.00138856	0.00181126	0.00204706	0.00150865	0.00138803	C06427	alpha-Linolenic acid metabolism(ko00592);;Biosynthesis of unsaturated fatty acids(ko01040);;Metabolic pathways(ko01100);;Biosynthesis of secondary metabolites(ko01110)	LMFA01030152	alpha-Linolenic acid	9Z,12Z,15Z-octadecatrienoic acid	cis-9, cis-12, cis-15-octadecatrienoic acid; C18:3n-3,6,9	Fatty Acyls [FA]	Fatty Acids and Conjugates [FA01]	Unsaturated fatty acids [FA0103]	--	--	--
meta_807	4-Methylcatechol	0.000130997	0.000438732	9.13341e-05	0.000134454	0.000126298	8.95301e-05	0.000110835	0.000127667	0.000692803	7.10882e-05	0.000211428	0.000192194	4.35765e-05	0.000184643	0.000208023	2.49491e-05	0.00013077	9.34237e-05	0.000127011	0.000164578	0.000145617	0.000156622	0.000146785	0.000130933	0.000118163	0.000126136	0.000119528	0.00013373	0.000103334	0.000125427	9.76181e-05	0.000116361	0.000120752	9.28397e-05	0.00013746	0.000149127	C06730	Metabolic pathways(ko01100)	--	--	--	--	--	--	--	--	--	--
meta_47	Oleamide	0.0131898	0.00660842	0.184368	0.180338	0.00657034	0.0233287	0.0192592	0.21107	0.212323	0.0155676	0.0207117	0.0256544	0.128269	0.0166827	0.018339	0.183838	0.0896377	0.00392231	0.265256	0.334989	0.266759	0.270279	0.276076	0.295347	0.264898	0.283111	0.251209	0.256335	0.153974	0.294839	0.257546	0.239235	0.277294	0.273406	0.294757	0.323067	--	--	LMFA08010004	Oleamide	9Z-octadecenamide	Oleic acid amide	Fatty Acyls [FA]	Fatty amides [FA08]	Primary amides [FA0801]	--	--	--
meta_29	8E,10E-Tetradecadienal	0.000940587	0.00029648	0.00142735	0.00139851	0.00168902	0.00177565	0.00179205	0.00193806	0.00183446	0.00193548	0.00150983	0.00176358	0.00101092	0.000894275	0.0016761	0.00137	0.00069707	0.00143119	0.0052569	0.00666814	0.00575525	0.00484142	0.00358949	0.00584844	0.00488077	0.00480311	0.00415815	0.00773493	0.00858098	0.00564839	0.00628824	0.00538081	0.00515015	0.00606056	0.00421888	0.00659823	--	--	LMFA06000173	8E,10E-Tetradecadienal	8E,10E-Tetradecadienal	-	Fatty Acyls [FA]	Fatty aldehydes [FA06]	-	--	--	--
meta_663	Indoleacetaldehyde	0.0335464	0.125253	0.0419478	0.0292374	0.0762537	0.050363	0.00514172	0.00562783	0.00544907	0.00809277	0.0235622	0.0499677	0.0404948	0.052073	0.0321641	0.0221062	0.0597084	0.0257282	0.00602585	0.0248057	0.0429267	0.0196724	0.0214411	0.00550293	0.0533014	0.0159568	0.0360951	0.0162425	0.0180152	0.0169428	0.0181734	0.00466734	0.00963656	0.0411308	0.0194549	0.00176631	C00637	Metabolic pathways(ko01100);;Tryptophan metabolism(ko00380)	--	--	--	--	--	--	--	--	--	--
meta_440	Parthenolide	0.000374398	0.00039383	0.000177954	0.000145017	8.83679e-05	0.000138329	0.000267438	0.000204758	7.90702e-05	0.000217444	0.000182903	0.000199481	0.000189354	0.000469865	0.00030803	0.000272678	0.000340646	0.000198452	0.000442411	0.000868844	0.0225965	0.0127246	0.0414785	0.000711428	0.025805	0.00216017	0.0107854	0.0014301	0.00308066	0.00123592	0.00785976	0.000892742	0.00939683	0.0102342	0.00191383	0.000281495	--	--	LMPR0103090002	Parthenolide	-	-	Prenol Lipids [PR]	Isoprenoids [PR01]	C15 isoprenoids (sesquiterpenes) [PR0103]	--	--	--
meta_46	Coumarin	0.00217931	0.00909098	0.000606206	0.000610284	0.0105673	0.00428442	0.000413812	0.000489185	0.00226539	0.0012138	0.00312782	0.00119879	0.00179915	0.00271447	0.00321533	0.00155288	0.00231828	0.000845551	0.000187885	7.78832e-05	0.00088748	0.00077318	0.0006101	0.000121545	0.00208486	0.000147965	0.00102711	0.000138181	0.000100399	0.000146795	0.000800756	7.53485e-05	0.000189168	0.00298582	0.000432933	6.79322e-05	C05851	Biosynthesis of secondary metabolites(ko01110);;Phenylpropanoid biosynthesis(ko00940)	--	--	--	--	--	--	--	--	--	--
meta_35	13(S)-HOTrE	0.305584	0.289863	0.139044	0.131485	0.147821	0.163496	0.158352	0.164513	0.111292	0.160833	0.256617	0.18153	0.219529	0.272517	0.180068	0.177785	0.289916	0.157841	0.249248	0.0827446	0.170886	0.223658	0.263194	0.213223	0.161921	0.202465	0.233844	0.182165	0.130417	0.148736	0.219533	0.135612	0.212225	0.195928	0.216129	0.136463	C16316	alpha-Linolenic acid metabolism(ko00592)	--	--	--	--	--	--	--	--	--	--
meta_133	N-methylundec-10-enamide	0.000535563	0.000198175	0.000770098	0.000747193	0.000887921	0.000945515	0.000989298	0.00099574	0.000991608	0.00103651	0.000821875	0.00094846	0.00059803	0.000526537	0.000904477	0.000765453	0.000429182	0.000830597	0.0015737	0.00210256	0.00177368	0.00143694	0.00109538	0.00178959	0.00151638	0.00146895	0.00123626	0.0023457	0.0021268	0.00179651	0.0019264	0.00168961	0.00161605	0.00185001	0.00132162	0.00203918	--	--	--	--	--	--	--	--	--	--	--	--
meta_13	trans-EKODE-(E)-Ib	0.000280084	0.00027293	0.000184918	0.000198311	0.000110054	0.000154967	0.00036667	0.000211094	0.00021201	0.000169666	0.000226968	0.00043804	0.000278789	0.000378647	0.000276343	0.000248863	0.000369271	0.000309216	0.000140367	8.53438e-05	8.912e-05	0.000140364	0.000112055	8.55643e-05	0.000109064	0.000172455	0.000148327	0.00011653	0.000114692	0.000110649	0.000117055	0.000126752	0.000117987	0.000119968	0.000152949	0.000162108	--	--	--	--	--	--	--	--	--	--	--	--
meta_196	Chamazulene	0.000565004	0.000455009	0.000482344	0.000337905	0.000219585	0.000115068	0.000107212	7.96883e-05	6.64427e-05	8.57282e-05	0.000169936	0.000153268	0.000119397	0.000238226	0.000135096	9.90012e-05	0.000181818	8.75844e-05	2.32325e-05	3.63619e-05	0.000146523	8.80302e-05	0.000167854	2.84147e-05	8.36666e-05	2.53788e-05	9.27664e-05	3.49417e-05	4.27105e-05	2.12003e-05	9.14706e-05	2.09481e-05	0.00014555	8.33268e-05	3.33915e-05	1.00591e-05	--	--	LMPR0103410002	Chamazulene	-	-	Prenol Lipids [PR]	Isoprenoids [PR01]	C15 isoprenoids (sesquiterpenes) [PR0103]	HMDB0036470	Organic compounds	Lipids and lipid-like molecules
meta_794	Phenol	0.000874048	0.00104626	0.00077485	0.00126753	0.000606359	0.000882489	0.00101512	0.00063146	0.000446008	0.00103322	0.000837552	0.00112236	0.000644189	0.00136174	0.00120771	0.000373569	0.000949393	0.00180636	9.71947e-05	8.29058e-05	7.27106e-05	7.87746e-05	0.000113856	7.86234e-05	5.24863e-05	7.17922e-05	5.58276e-05	7.65964e-05	5.44733e-05	8.04082e-05	4.98836e-05	6.85344e-05	5.52744e-05	5.34023e-05	8.24659e-05	8.00223e-05	C00146	Tyrosine metabolism(ko00350);;Metabolic pathways(ko01100)	--	--	--	--	--	--	--	HMDB0013674	Organic compounds	Benzenoids
meta_42	N-stearoyl valine	0.00831641	0.00787303	0.00642592	0.00651182	0.00657583	0.00759168	0.0126055	0.0063289	0.00868022	0.0143156	0.00932431	0.00789046	0.018823	0.0142225	0.017412	0.0146146	0.0149128	0.0166277	0.063401	0.0759661	0.0638137	0.0626281	0.0665547	0.0645658	0.0653949	0.0633455	0.0596519	0.0628	0.0358393	0.048242	0.0530813	0.0495288	0.0590212	0.0624443	0.0604602	0.0709648	--	--	LMFA08020122	N-stearoyl valine	N-octadecanoyl-valine	-	Fatty Acyls [FA]	Fatty amides [FA08]	N-acyl amines [FA0802]	--	--	--
meta_39	2,4-Undecadienal	0.000881496	0.000123201	0.00134645	0.00134607	0.0016399	0.0017041	0.00184551	0.00194477	0.0018323	0.00190419	0.00146935	0.00180876	0.000948012	0.000831174	0.00172887	0.00138566	0.000716888	0.00139468	0.00564239	0.00333912	0.00751397	0.00588595	0.00159391	0.00344738	0.0088109	0.0072404	0.00806692	0.010738	0.0165906	0.0102112	0.0157517	0.00546087	0.00760262	0.00680981	0.00353387	0.00358161	--	--	--	--	--	--	--	--	--	--	--	--
meta_418	Illudin M	0.00896364	0.0112236	0.00366331	0.00269822	0.00246652	0.00229825	0.000785183	0.00204568	0.000947796	0.00173661	0.00302426	0.00236114	0.00246377	0.00600231	0.00302087	0.00274911	0.00449062	0.00152336	5.4517e-05	0.000290654	0.00105463	0.000642115	0.00196927	5.80775e-05	0.0010283	0.000230835	0.000760918	0.0002491	0.000548605	0.000345659	0.000766501	0.000373564	0.00184302	0.00173794	0.000110582	6.74731e-05	--	--	--	--	--	--	--	--	--	--	--	--
meta_680	Podophyllotoxin (Podophyllum)	0.000680684	0.00103207	0.000465421	0.000407816	0.00043742	0.000461009	0.000394275	0.000441896	0.000241103	0.000482624	0.00074669	0.000728587	0.000599879	0.000689599	0.000612567	0.00035592	0.000928359	0.000338069	0.000249925	0.000294895	0.000251771	0.000198367	0.000430732	0.000160096	0.000282494	0.000350086	0.000310559	0.000346135	0.00031786	0.00034231	0.000394274	0.000283323	0.0003038	0.000382007	0.00062017	0.00040162	--	--	--	--	--	--	--	--	--	--	--	--
meta_348	3-ketosphingosine	0.000133302	8.41075e-05	4.06241e-05	7.72296e-05	1.6496e-05	1.59028e-05	4.61558e-05	1.86184e-05	1.64065e-05	9.20316e-06	1.85519e-05	2.43146e-05	2.7896e-05	2.45517e-05	2.11976e-05	2.75406e-05	3.34641e-05	3.73284e-05	0.00125873	0.0014688	0.00119726	0.00145134	0.000983979	0.00155488	0.00122553	0.00137113	0.00127719	0.00175573	0.00175526	0.00143502	0.00153488	0.00136765	0.0013985	0.0014155	0.00119796	0.00128134	--	--	LMSP01010002	3-ketosphingosine	3-keto-sphing-4-enine	(2S,4E)-3-ketosphingosine	Sphingolipids [SP]	Sphingoid bases [SP01]	Sphing-4-enines (Sphingosines) [SP0101]	--	--	--
meta_283	Fluoxetine	0.000493764	0.00063973	0.000348668	0.000375893	0.000366696	0.000383895	0.000226011	0.000463535	0.000273113	0.000332583	0.00037834	0.000446413	0.000399908	0.000499601	0.000467463	0.000261286	0.000593529	0.0002482	0	5.24856e-05	2.9542e-05	2.76846e-05	2.57356e-05	2.88523e-05	5.53489e-05	3.91391e-06	3.99264e-05	5.69007e-06	1.01408e-05	0	2.60261e-05	3.90497e-06	1.64034e-05	4.48741e-05	6.45525e-06	0	--	--	--	--	--	--	--	--	--	--	--	--
meta_325	Oleoyl Ethyl Amide	0.140497	0.0618848	0.116825	0.114529	0.101524	0.129946	0.161598	0.0715151	0.098119	0.140999	0.095162	0.0811388	0.121184	0.116562	0.105903	0.121994	0.0836714	0.167088	4.83392e-05	5.9242e-05	4.06899e-05	4.58768e-05	4.80037e-05	4.95083e-05	4.361e-05	4.64177e-05	3.68343e-05	3.7999e-05	2.13462e-05	5.31641e-05	3.89151e-05	4.23254e-05	4.69496e-05	4.28275e-05	4.91521e-05	5.82228e-05	--	--	--	--	--	--	--	--	--	--	--	--
meta_209	Cyclohex-2-enone	0.000275162	0.000138607	0.000394943	0.000382802	0.000418851	0.000468393	0.000501452	0.000469077	0.000459063	0.000516652	0.000395271	0.000443365	0.000367048	0.000256675	0.00042357	0.000370377	0.000247742	0.000371735	7.7824e-05	0.00010539	8.65833e-05	7.1396e-05	7.15399e-05	8.85489e-05	8.09009e-05	7.5729e-05	6.51837e-05	9.56759e-05	9.23352e-05	8.3812e-05	0.000100154	7.39374e-05	7.22386e-05	9.22451e-05	8.18697e-05	9.71759e-05	--	--	--	--	--	--	--	--	--	--	--	--
meta_20	Glechomafuran	0.00230694	0.00374852	0.00258828	0.000971759	0.000484863	0.000494555	0.000436557	0.000763279	0.000359662	0.00043226	0.000669547	0.000533028	0.000664175	0.00169774	0.00086035	0.000678791	0.00100831	0.000396148	0.000445239	3.09957e-05	4.74994e-05	0.00010449	8.83341e-05	8.28864e-05	5.85577e-05	0.000192404	7.42566e-05	0.000191161	6.59701e-05	4.85257e-05	0.000123097	0.000111905	6.97917e-05	8.0364e-05	0.000168414	0.000103295	--	--	--	--	--	--	--	--	--	--	--	--
meta_171	PI(16:0/0:0)	0.00272785	0.000512321	0.000816553	0.00138419	0.00245268	0.0013863	0.00199363	0.00159958	0.0019257	0.00227362	0.003454	0.00196483	0.00350651	0.00365206	0.00288757	0.00359313	0.00250234	0.00420207	0.00656028	0.00304281	0.00755094	0.00272247	0.000802308	0.00274724	0.0107769	0.0033695	0.00857864	0.00720202	0.00854558	0.00141488	0.00993112	0.0030935	0.00311103	0.0117856	0.00236412	0.0042978	--	--	LMGP06050002	PI(16:0/0:0)	1-hexadecanoyl-sn-glycero-3-phospho-(1'-myo-inositol)	LPI(16:0)	Glycerophospholipids [GP]	Glycerophosphoinositols [GP06]	Monoacylglycerophosphoinositols [GP0605]	HMDB0061695	Organic compounds	Lipids and lipid-like molecules
meta_561	Icariin	5.49238e-05	1.79142e-06	2.46729e-06	0	1.83724e-06	9.26038e-07	0	2.4801e-05	4.15372e-06	3.90122e-06	0	5.24777e-05	8.95705e-06	1.87703e-05	4.60253e-05	2.81082e-05	4.44968e-05	5.81953e-06	0.000202526	0.000199828	0.000222185	0.000104206	0.000215987	8.76691e-05	0.000164109	0.000244989	0.000223899	0.000199252	0.000154774	0.000185546	0.000288639	0.000161985	0.000198709	0.00029293	0.000511389	0.000125617	--	--	LMPK12112009	Icariin	-	-	Polyketides [PK]	Flavonoids [PK12]	Flavones and Flavonols [PK1211]	--	--	--
meta_86	Tricycloekasantal	0.00141474	0.00123087	0.000589356	0.000544208	0.000623386	0.000670131	0.000571287	0.000646813	0.000407358	0.00062614	0.00108812	0.000699765	0.00086872	0.00104303	0.000709798	0.000699235	0.00120323	0.000577181	0.00026735	9.69781e-05	0.000168602	0.000141412	0.000210087	0.00011316	0.0001155	0.000232765	0.00019311	0.000189249	0.000182998	0.00011654	0.000195559	8.33449e-05	0.00014303	0.000143031	0.000176635	6.49902e-05	--	--	--	--	--	--	--	--	--	--	--	--
meta_382	Verapamil	6.24669e-05	0.000199207	2.34939e-05	1.23927e-05	6.66056e-05	6.59855e-05	0	2.38026e-05	1.96723e-06	4.34937e-06	1.34318e-05	7.16102e-05	7.77701e-06	3.7234e-05	4.89756e-06	7.80698e-06	3.3784e-05	2.69188e-05	5.77466e-05	0	1.2774e-05	0.000350823	4.6915e-05	1.31517e-05	0.00054699	9.1041e-05	8.78739e-05	0.000111003	8.15826e-06	2.58016e-06	9.91969e-06	9.4405e-06	1.74869e-05	1.07766e-05	5.69001e-06	0	--	--	--	--	--	--	--	--	--	--	--	--
meta_22	4'-O-Methyl-(-)-epicatechin 3'-O-glucuronide	0.013522	0.0340881	0.0174636	0.00972709	0.017428	0.0340828	0.00946442	0.00973387	0.00358194	0.00513241	0.00938419	0.00921326	0.0160827	0.00953224	0.00692862	0.0167603	0.0115765	0.0094708	0.00032366	0.000283654	0.000241075	0.000295715	0.000344492	0.00015444	0.000231503	0.000140201	0.00027005	0.000213392	0.000200675	0.000165881	0.000296727	0.000127911	0.000151772	0.000251639	0.000465645	4.68063e-05	--	--	--	--	--	--	--	--	--	--	--	--
meta_509	Stearidonic Acid	0.00269781	0.0055485	0.00311939	0.00230642	0.00160563	0.00308713	0.00583655	0.00343478	0.00208914	0.00236992	0.00197399	0.00379054	0.00353856	0.00437679	0.00356058	0.00291855	0.00459616	0.00305571	0.00515554	0.000969201	0.00271465	0.00433812	0.0057058	0.00375613	0.00273131	0.00342293	0.00489393	0.00312457	0.00234285	0.00209763	0.00410364	0.00196201	0.00394054	0.00338091	0.00368711	0.00171881	C16300	alpha-Linolenic acid metabolism(ko00592);;Biosynthesis of secondary metabolites(ko01110)	LMFA01030357	Stearidonic acid	6Z,9Z,12Z,15Z-octadecatetraenoic acid	Moroctic acid; C18:4n-3,6,9,12; Morotic acid	Fatty Acyls [FA]	Fatty Acids and Conjugates [FA01]	Unsaturated fatty acids [FA0103]	--	--	--
meta_701	2,3-Dihydro-2,3-dihydroxy-4-(4-methoxyphenyl)-1H-phenalen-1-one	0.000501393	0.000418911	0.000608829	0.000401	0.000105233	0.00045927	0.000642539	0.000647156	0.000328847	0.00076498	0.000219898	0.000795796	0.00100345	0.000512491	0.00118114	0.00120066	0.000897458	0.000610235	0.000313811	8.62716e-05	0.0001619	7.5721e-05	0.000423511	4.42909e-05	0.000130899	0.00038718	0.000263195	0.000438365	0.000310755	0.00022691	0.000489429	0.000108731	0.000109592	0.000393461	0.000689688	0.000118278	--	--	--	--	--	--	--	--	--	--	--	--
meta_707	Echinacoside	6.00734e-05	5.32481e-05	3.27934e-05	1.38259e-05	3.07925e-06	3.21105e-05	6.09364e-06	0.000106516	5.37924e-05	0.000163588	7.18034e-05	0.000120879	0.000169841	0.000216487	9.78861e-05	0.000137301	0.000218067	2.78989e-05	0.000859436	0.00077512	0.0007913	0.000481069	0.00092267	0.000422134	0.000369203	0.00108557	0.000857618	0.00125594	0.000748007	0.000939935	0.000957895	0.000785543	0.000783935	0.00114052	0.00151141	0.00187472	--	--	--	--	--	--	--	--	--	--	--	--
meta_174	Ectocarpen	0.00130211	0.00115676	0.000579323	0.000503372	0.000564672	0.000606655	0.000579172	0.000639404	0.000407896	0.000604227	0.000987755	0.000719647	0.00084441	0.00109972	0.000712723	0.000721361	0.0011771	0.000594129	1.62699e-05	0	2.6204e-06	9.71664e-06	1.08876e-05	4.30422e-06	5.2706e-06	1.28112e-05	2.70641e-05	5.15051e-05	7.67901e-05	4.34706e-05	1.44038e-05	5.05932e-06	1.52791e-05	1.15271e-05	4.45372e-05	2.71519e-06	--	--	--	--	--	--	--	--	--	--	--	--
meta_355	Glaucine	0.000337046	0.000404555	0.000161284	0.000241082	0.000207362	0.000233699	0.000187867	0.000256719	0.000223186	5.63431e-05	0.000255521	0.000374064	0.000172877	0.000395709	0.000310008	0.000120704	0.000334778	0.000225055	5.578e-07	3.56084e-06	1.35627e-06	7.76179e-07	0.000543274	3.93363e-07	2.87645e-06	9.35762e-07	1.48853e-06	2.77181e-06	3.42752e-06	5.79145e-06	1.03006e-05	3.54502e-06	2.68335e-05	1.52868e-06	5.02297e-06	3.38646e-07	--	--	--	--	--	--	--	--	--	--	--	--
meta_691	DL-Phenylalanine	0.00119632	0.00118361	0.000851386	0.000900767	0.00077711	0.00103224	0.00125788	0.000620373	0.000646184	0.0010993	0.000813032	0.000683963	0.00119665	0.00104781	0.000953583	0.000716228	0.000928116	0.00123633	4.25066e-05	5.83452e-06	1.08266e-05	2.59699e-05	1.84372e-05	7.82498e-06	1.15629e-05	9.99914e-06	1.73089e-05	3.4037e-05	1.81452e-05	8.24974e-06	1.08858e-05	6.5174e-06	1.15196e-05	3.19132e-06	6.69087e-06	2.36451e-06	--	--	--	--	--	--	--	--	--	--	--	--
meta_492	12-Oxo-2,3-dinor-10,15-phytodienoic acid	0.000260452	0.000380608	0.000218497	0.000202817	0.000233881	0.000243648	0.000416249	0.000185369	0.000170036	0.000420136	0.000287082	0.000198196	0.000453138	0.000324722	0.000300433	0.000226896	0.000318496	0.000407828	0	0	8.84448e-07	0	1.40563e-06	0	0	0	0.000451438	3.77506e-05	7.52076e-06	6.82935e-05	3.82389e-06	0	4.01963e-07	3.2092e-07	0	0	--	--	--	--	--	--	--	--	--	--	--	--
meta_407	dodecanamide	0.00128915	0.00113273	0.00133464	0.00110601	0.00261586	0.00552933	0.00491075	0.00257184	0.00214871	0.00305868	0.00197786	0.0019652	0.0026569	0.00301054	0.00274696	0.00178077	0.00221428	0.00313135	0.00011869	0.000150662	0.00011665	0.000112689	0.000107449	0.000124544	0.000116891	0.000112002	9.87446e-05	0.000129346	0.000256996	0.000125694	0.0001231	9.7135e-05	0.000114144	0.000124248	0.000111443	0.000137415	--	--	LMFA08010001	dodecanamide	dodecanamide	-	Fatty Acyls [FA]	Fatty amides [FA08]	Primary amides [FA0801]	--	--	--
meta_519	2-Furanmethanol	4.83083e-05	5.62354e-05	3.45745e-05	3.59276e-05	3.37897e-05	4.55116e-05	5.31482e-05	2.16499e-05	2.69979e-05	4.37417e-05	3.50777e-05	2.42066e-05	4.76195e-05	3.72176e-05	3.30484e-05	2.34699e-05	2.89211e-05	3.39366e-05	0.000228653	0.000217607	0.000159406	0.00014972	0.000171945	0.000104606	0.000124243	0.000161074	0.000160271	0.000161365	0.00010886	0.000140629	0.000221032	0.000108092	0.000168318	0.000153294	0.000159453	9.92631e-05	--	--	--	--	--	--	--	--	--	HMDB0013742	Organic compounds	Organoheterocyclic compounds
meta_103	PE(17:1(9Z)/0:0)	0.00135099	0.000154295	0.000373003	0.000226345	0.000444226	5.32662e-05	0.000170843	0.000167371	0.000281675	6.35937e-05	0.000439564	0.000599117	0.000632229	0.000181189	0.000160419	0.000222427	0.000901892	0.000381233	9.74272e-05	1.97772e-05	0.000189842	0.000117869	3.72619e-06	4.38469e-05	0.00014889	0.000183512	0.000263351	0.000259207	0.000836279	0.000530432	0.000300282	0.000152134	0.000122484	4.72189e-05	4.67485e-05	3.54003e-05	--	--	LMGP02050008	PE(17:1(9Z)/0:0)	1-(9Z-heptadecenoyl)-sn-glycero-3-phosphoethanolamine	PE(17:1/0:0); LPE(17:1)	Glycerophospholipids [GP]	Glycerophosphoethanolamines [GP02]	Monoacylglycerophosphoethanolamines [GP0205]	--	--	--
meta_75	PC(16:0/0:0)[U] / PC(16:0/0:0)[rac]	0.0120091	0.0102681	0.00775459	0.0140228	0.0152605	0.00620498	0.00971782	0.00612926	0.00838145	0.00961244	0.0104144	0.0139629	0.00807423	0.00928581	0.0102627	0.0092027	0.00918858	0.0250013	0.0158401	0.0254622	0.0242992	0.0111279	0.00230082	0.0182709	0.0186732	0.0123151	0.0137608	0.0245481	0.0362036	0.0113667	0.0191378	0.021541	0.00862896	0.0187098	0.0076606	0.0293732	--	--	--	--	--	--	--	--	--	--	--	--
meta_173	Epicatechin 5-O-beta-D-glucopyranoside-3-benzoate	0.00367345	0.00461726	0.00166069	0.00575825	0.00298554	0.00437125	0.00108613	0.0016209	0.000650784	0.00170708	0.00375182	0.0047222	0.00138388	0.00544066	0.00216088	0.00132687	0.00276901	0.00489122	0.00195366	0.00106356	0.00155888	0.00197161	0.00591195	0.00113691	0.00201806	0.00156778	0.00322882	0.00290561	0.00155697	0.00183894	0.00248984	0.00142536	0.00129395	0.00214888	0.00308237	0.00116394	--	--	LMPK12020069	Epicatechin 5-O-beta-D-glucopyranoside-3-benzoate	-	-	Polyketides [PK]	Flavonoids [PK12]	Flavans, Flavanols and Leucoanthocyanidins [PK1202]	--	--	--
meta_130	Ile Ile Ile	0.000212425	0.00019744	0.000149888	0.000221612	0.000113081	0.000147607	0.000319183	0.000149241	0.000169865	0.000135779	0.000251112	0.000286263	0.000171854	0.000473338	0.000270593	8.48426e-05	0.000223701	0.000235122	0.00053016	0.000116114	0.000154888	0.000281873	0.000234778	0.000171749	0.000158968	0.000213433	0.000232126	0.000389263	0.000215939	0.000138698	0.00019673	0.000162564	0.000221896	0.000105263	0.00013165	0.000104726	--	--	--	--	--	--	--	--	--	--	--	--
meta_175	(S)-(-)-Perillyl alcohol	0.000296488	0.000455668	0.000207119	0.000177079	0.000104073	0.000231507	0.000282885	0.000227962	0.000123452	0.000172474	0.000131906	0.000217325	0.000264056	0.000310541	0.000257159	0.000216842	0.000340929	0.000164494	1.42463e-05	3.60078e-06	9.06025e-06	1.06242e-05	1.51522e-05	6.94078e-06	1.81437e-06	8.38789e-06	1.54058e-05	1.87643e-05	2.5379e-05	1.71851e-05	1.15469e-05	4.78761e-06	1.57427e-05	9.51571e-06	1.44479e-05	2.38386e-06	C02452	Biosynthesis of secondary metabolites(ko01110);;Limonene and pinene degradation(ko00903);;Monoterpenoid biosynthesis(ko00902)	--	--	--	--	--	--	--	HMDB0003634	Organic compounds	Lipids and lipid-like molecules
meta_188	Pro Met Met Thr	0.000292797	0.000523066	0.000255017	0.00014596	0.000133543	0.000246389	0.000115421	0.00017388	6.93649e-05	0.000119905	0.000145527	0.000350443	0.000202087	0.000249827	0.000376198	0.000120869	0.000345794	0.000161662	0.000484746	0.000339941	0.000133883	0.000691802	0.000688982	5.34858e-05	0.000207849	7.17793e-05	0.000279684	0.000118146	0.000164398	3.62715e-05	0.00054278	1.86152e-05	0.00135206	0.000355089	2.31639e-05	2.3179e-05	--	--	--	--	--	--	--	--	--	--	--	--
meta_432	Palmitoleamide	0.000515256	7.76484e-05	8.75756e-05	0.000104163	0.000118537	8.9312e-05	0.000142601	0.000560038	0.000201468	0.000220076	0.000422481	0.000184959	0.00031864	0.00116041	0.000419744	0.000455522	0.000977742	0.000657627	0.000113925	0.000211545	0.00018842	8.5759e-05	6.23511e-05	9.08053e-05	0.000139167	7.50136e-05	7.26744e-05	0.000199955	0.00173695	6.34116e-05	0.000177657	7.71494e-05	7.10939e-05	0.000183805	6.12566e-05	0.000154272	--	--	LMFA08010010	Palmitoleamide	9Z-hexadecenamide	-	Fatty Acyls [FA]	Fatty amides [FA08]	Primary amides [FA0801]	--	--	--
meta_320	Halaminol A	7.09447e-05	1.17155e-05	2.55958e-06	1.68823e-05	6.88226e-05	0	1.10777e-06	9.86937e-06	4.34417e-07	2.92285e-06	2.84567e-05	2.10145e-06	9.36431e-06	3.97578e-05	8.70394e-06	2.87425e-06	1.26006e-05	1.93466e-07	0.00653228	0.00807158	0.00675521	0.00664717	0.00512972	0.00700013	0.00579757	0.00555191	0.00528302	0.00976444	0.0153456	0.00649203	0.00762089	0.00610627	0.00646253	0.0072709	0.00541782	0.00764057	--	--	LMSP01080034	Halaminol A	1-deoxy-tetradecasphing-13-enine	-	Sphingolipids [SP]	Sphingoid bases [SP01]	Sphingoid base analogs [SP0108]	--	--	--
meta_710	L-Histidine	0.00270561	0.0030948	0.00236874	0.00325026	0.00203382	0.00232363	0.00205647	0.00204288	0.00142049	0.00274749	0.00261513	0.00363682	0.00222786	0.0038923	0.00371306	0.00118359	0.00303524	0.00494907	2.59423e-05	0.000141874	0.00017412	5.86094e-05	6.7148e-05	0.000117471	0.000268641	0.000135412	9.16338e-05	0.000114375	5.77649e-05	4.5049e-05	9.96284e-05	0.000185401	9.43788e-05	9.91896e-05	6.24008e-05	0.00024635	C00135	Aminoacyl-tRNA biosynthesis(ko00970);;ABC transporters(ko02010);;beta-Alanine metabolism(ko00410);;Metabolic pathways(ko01100);;Biosynthesis of amino acids(ko01230);;Histidine metabolism(ko00340);;Biosynthesis of secondary metabolites(ko01110)	--	--	--	--	--	--	--	HMDB0000177	Organic compounds	Organic acids and derivatives
meta_239	C16 Sphinganine	0.0305729	0.0091787	0.0305077	0.0455879	0.0636417	0.0284325	0.0511257	0.0488899	0.0981533	0.0785066	0.0726731	0.0742699	0.0215464	0.0228483	0.0318723	0.0296749	0.0144447	0.0321297	0.0792918	0.0727022	0.0638147	0.0759838	0.0658296	0.0880854	0.0729072	0.0874904	0.0675823	0.0755771	0.0597888	0.0889598	0.06668	0.0732535	0.0785918	0.0755502	0.0847117	0.0919705	--	--	LMSP01040001	C16 Sphinganine	hexadecasphinganine	-	Sphingolipids [SP]	Sphingoid bases [SP01]	Sphingoid base homologs and variants [SP0104]	--	--	--
meta_330	Geldanamycin	0.000463466	0.000379519	0.000284544	0.000398893	0.000102017	0.000166736	0.0002596	0.000291667	0.000140223	0.000173299	0.000190428	0.000490797	0.000234959	0.000364143	0.000615885	0.000300213	0.000527484	0.000163383	4.49687e-05	0.000123299	4.62415e-05	5.30937e-05	0.000269124	2.01302e-05	3.56689e-05	0.000101942	0.000228439	0.000124857	0.000213823	0.000351262	0.00016518	4.76767e-05	0.000109255	0.00032641	0.00131497	2.41455e-05	--	--	--	--	--	--	--	--	--	--	--	--
meta_733	Nodularin	0.000228177	0.00043832	0.000237253	0.00118659	0.000629295	0.000261411	0.00103024	0.00063567	0.000359346	0.000456011	0.000900456	0.00241676	0.000607689	0.00185734	0.000937234	9.87267e-05	0.00135756	0.00363435	0.00198949	0.0143568	0.00531762	0.00396897	0.00245278	0.00565897	0.0078764	0.00316699	0.0009073	0.00317756	0.00408353	0.00780905	0.00172481	0.0114435	0.0054661	0.00170347	0.00342795	0.00576731	--	--	--	--	--	--	--	--	--	--	--	--
meta_729	3-ketosphinganine	0.000141264	6.11437e-05	6.59563e-05	5.58047e-05	5.96954e-05	5.05222e-05	0.000115865	5.74509e-05	7.40115e-05	0.000116671	0.000100148	5.68353e-05	0.000157438	0.000101632	9.97461e-05	0.000129713	0.000103222	0.000109468	0.00124745	0.00127984	0.00115772	0.00138614	0.00149911	0.00142094	0.00132144	0.00148197	0.00148706	0.00142008	0.000316269	0.00176566	0.00163421	0.00140202	0.00187646	0.00167576	0.00194483	0.001822	C02934	Metabolic pathways(ko01100);;Sphingolipid metabolism(ko00600)	LMSP01020002	3-ketosphinganine	3-dehydrosphinganine	-	Sphingolipids [SP]	Sphingoid bases [SP01]	Sphinganines [SP0102]	HMDB0001480	Organic compounds	Organic oxygen compounds
meta_233	PG(18_2(9Z,12Z)_18_0)	0.00104894	0.00098104	0.000243295	0.00324244	0.00507179	0.000400379	0.00162639	0.000802089	0.00335406	0.00353878	0.0111421	0.00092574	0.00272405	0.00265432	0.00096975	0.00196685	0.00202068	0.00694327	0.00580314	0.00739404	0.00594638	0.00532484	0.00575208	0.00622877	0.00644744	0.00613303	0.00530427	0.00533719	0.00563625	0.00525143	0.00396456	0.00743432	0.00454034	0.00458289	0.00551187	0.00687037	--	--	--	--	--	--	--	--	--	--	--	--
meta_344	Paclitaxel	1.85287e-05	1.31674e-05	2.00317e-05	3.03391e-05	0	1.56505e-05	1.39995e-05	1.34206e-05	4.22512e-06	2.24901e-06	4.22722e-06	9.84633e-05	8.4175e-06	7.45469e-05	2.13633e-05	1.26721e-05	4.15527e-05	2.25645e-05	0.000440361	0.000218463	0.000299997	0.000225571	3.79914e-05	0.000145844	0.000147988	0.000287937	0.000396194	0.000353786	0.000340141	0.000149943	0.000215811	0.000204953	0.000215544	0.000551585	0.000273173	0.000218021	C07394	Metabolic pathways(ko01100);;Diterpenoid biosynthesis(ko00904);;Biosynthesis of secondary metabolites(ko01110)	LMPR0104390001	Paclitaxel	-	-	Prenol Lipids [PR]	Isoprenoids [PR01]	C20 isoprenoids (diterpenes) [PR0104]	--	--	--
meta_566	2'-O-methylcytidine	0.00315027	0.00267866	0.000748877	0.00121065	0.000639865	0.00111098	0.000670998	0.000879559	0.000677238	0.00086442	0.00109928	0.00160634	0.00207224	0.00131356	0.00126527	0.000769485	0.00314084	0.000889298	1.08824e-05	3.60214e-06	8.17193e-06	1.36105e-05	2.44425e-05	6.3182e-06	2.63157e-05	2.58214e-05	2.75256e-05	7.1327e-05	3.60164e-05	6.0083e-05	3.56471e-05	9.72874e-06	3.85701e-05	1.75533e-05	2.6073e-05	2.93837e-05	--	--	--	--	--	--	--	--	--	--	--	--
meta_577	(2E,6E)-Farnesol	0.000581718	0.000622573	0.000497698	0.000542591	0.000470946	0.000611994	0.00083109	0.000365574	0.000443909	0.000812692	0.00054173	0.000425746	0.000807215	0.000665461	0.000650637	0.00052518	0.000573973	0.000859918	0.000583615	0.00199435	0.00139557	0.000453398	0.000371769	0.000443513	0.000848917	0.000509314	0.000414178	0.000588057	0.00407877	0.000427064	0.000617194	0.00040034	0.000417227	0.000736709	0.000370778	0.000653351	C06081	Terpenoid backbone biosynthesis(ko00900);;N-Glycan biosynthesis(ko00510);;Sesquiterpenoid and triterpenoid biosynthesis(ko00909);;Biosynthesis of secondary metabolites(ko01110)	--	--	--	--	--	--	--	HMDB0004305	Organic compounds	Lipids and lipid-like molecules
meta_234	3-O-Mycarosylerythronolide B	7.33337e-05	0.000414067	1.11345e-06	3.399e-05	5.54978e-05	0	0	6.74294e-06	1.28382e-05	4.31502e-06	4.7372e-06	7.2035e-07	4.74293e-06	7.16863e-06	1.24509e-05	6.95423e-06	1.83552e-05	5.4017e-06	0.000141622	0.000154342	0.00014967	0.000161775	0.000165771	0.000178212	0.00014757	0.000155194	0.000134967	0.000148077	9.21262e-05	0.000174891	0.000134425	0.000128508	0.000164509	0.000146125	0.000169961	0.0001619	--	--	--	--	--	--	--	--	--	--	--	--
meta_345	5-Hydroxy-L-tryptophan	8.68676e-05	4.086e-05	2.91199e-05	3.83838e-05	2.31554e-05	5.44849e-05	0.000158588	9.75529e-05	0.000131293	0.00011743	6.20432e-05	7.54416e-05	0.000129609	8.96886e-05	7.15508e-05	7.01777e-05	0.000135953	8.4281e-05	0.000150032	0.000141273	0.000126039	0.000289999	0.000201064	0.000222624	0.000169041	0.000126552	0.000153426	0.000194223	0.000191392	0.000231264	0.000117595	0.000121829	0.000182794	0.000132078	0.000202132	8.22852e-05	C00643	Tryptophan metabolism(ko00380);;Metabolic pathways(ko01100)	--	--	--	--	--	--	--	HMDB0000472	Organic compounds	Organoheterocyclic compounds
meta_259	N2,N2-Dimethylguanosine	0	5.35497e-06	0	0	6.27227e-05	8.17917e-08	0	3.06291e-06	0	0	0	0	0	0	7.55923e-06	0	0	0	0.000134836	1.43088e-05	0.000127817	9.99705e-05	0.000115542	3.61912e-05	4.25079e-05	7.09623e-05	4.95242e-05	3.45542e-05	1.71446e-05	1.59668e-07	1.54479e-05	2.10556e-05	2.43841e-05	8.8702e-05	3.59837e-05	9.48006e-07	--	--	--	--	--	--	--	--	--	HMDB0004824	Organic compounds	Nucleosides, nucleotides, and analogues
meta_727	Maltopentaose	1.61914e-05	6.91824e-06	3.26349e-05	3.22119e-05	5.50189e-06	2.61189e-05	1.14986e-05	2.65309e-05	0	0	1.75515e-05	5.41174e-05	9.55035e-06	6.93303e-05	3.20769e-05	3.79452e-06	4.81467e-05	2.83365e-05	3.21438e-05	0.000103423	4.56518e-05	2.35299e-05	3.20261e-05	2.96739e-05	1.74914e-05	5.48801e-05	3.12412e-05	3.7105e-05	2.685e-05	7.47993e-05	4.76164e-05	7.5606e-05	8.38068e-05	3.47855e-05	7.17438e-05	7.5489e-05	--	--	--	--	--	--	--	--	--	HMDB0012254	Organic compounds	Organic oxygen compounds
meta_602	Vasicinol	5.78714e-05	0.000314608	5.48768e-05	3.33335e-05	2.89549e-05	0.000110057	5.64303e-05	2.88035e-05	0	2.65364e-05	4.89561e-05	8.11043e-05	3.05079e-05	4.78198e-05	3.67819e-05	4.72819e-05	8.89862e-05	2.74116e-05	1.42364e-05	3.13737e-05	0.000105109	2.47877e-05	6.85276e-05	1.78969e-05	9.02939e-05	1.78419e-05	6.98341e-05	1.57171e-05	3.39452e-05	1.33509e-05	1.99757e-05	9.22927e-06	2.90613e-05	5.95924e-05	2.34884e-05	2.9848e-06	--	--	--	--	--	--	--	--	--	--	--	--
meta_804	Amygdalin	6.75342e-05	0.000108173	4.20152e-05	7.08638e-05	3.9281e-05	0.000126508	5.47006e-05	6.6528e-05	4.58342e-06	1.14883e-05	3.79807e-05	5.76544e-05	1.06818e-05	3.11248e-05	1.82215e-05	3.59501e-05	6.92088e-05	1.88565e-05	6.49882e-05	0.000115055	6.80869e-05	5.98941e-05	9.78631e-05	4.45922e-05	3.74212e-05	2.76999e-05	5.75629e-05	3.37878e-05	3.62596e-05	4.13794e-05	6.06651e-05	3.62583e-05	3.18717e-05	8.11894e-05	9.70212e-05	4.35819e-05	C08325	Cyanoamino acid metabolism(ko00460);;Biosynthesis of secondary metabolites(ko01110);;Metabolic pathways(ko01100)	--	--	--	--	--	--	--	HMDB0035030	Organic compounds	Organic oxygen compounds
meta_438	Oxytetracycline	0.00240852	0.00116939	0.00057034	0.00284116	0.00204719	0.00197232	0.00249204	0.00154406	0.00119442	0.00152805	0.00418701	0.00229193	0.000617865	0.00567246	0.00392503	0.000289426	0.00256637	0.00166968	5.23543e-05	8.55107e-05	6.25738e-05	6.68023e-05	8.49695e-05	5.11664e-05	6.3349e-05	3.48467e-05	4.83968e-05	5.91353e-05	4.19392e-05	4.30441e-05	4.42449e-05	6.54202e-05	5.43623e-05	5.41905e-05	9.37033e-05	2.26255e-05	C06624	Metabolic pathways(ko01100);;Biosynthesis of secondary metabolites(ko01110)	LMPK07000005	Oxytetracycline	-	-	Polyketides [PK]	Linear tetracyclines [PK07]	-	--	--	--
meta_268	Tetracycline	0.0007877	0.000789384	0.000347829	0.000582152	0.00100962	0.00053893	0.000376129	0.000451716	0.000233229	0.000290965	0.00106284	0.000830468	0.000497673	0.00114569	0.00075691	0.000271166	0.000926579	0.00128768	2.32493e-05	4.91955e-06	1.62332e-05	2.05949e-05	2.10512e-05	8.10113e-07	3.14577e-05	6.53698e-05	8.27597e-05	7.6669e-05	0.000106942	0.000100441	0.000102754	1.29301e-05	4.7319e-05	2.20932e-05	3.52525e-05	5.26747e-06	C06570	Biosynthesis of secondary metabolites(ko01110);;Metabolic pathways(ko01100)	--	--	--	--	--	--	--	--	--	--
meta_771	6''-O-Acetyldaidzin	0.000446567	0.000601641	0.000298638	0.000322038	0.000160045	0.000224297	0.000959469	0.000516937	0.000525211	0.000616657	0.000312386	0.000562368	0.000641862	0.000435591	0.00116883	0.000526824	0.00113055	0.000985793	0.000153053	5.57483e-05	4.10354e-05	4.92991e-05	4.91502e-05	6.25193e-05	2.3284e-05	7.47632e-05	4.23492e-05	9.63834e-05	7.11703e-05	5.89758e-05	4.119e-05	9.42635e-05	8.4349e-05	1.61256e-05	7.95665e-05	6.11045e-05	--	--	LMPK12050015	Daidzein 6''-O-acetate	-	6''-O-Acetyldaidzin	Polyketides [PK]	Flavonoids [PK12]	Isoflavonoids [PK1205]	--	--	--
meta_696	Stearoyl-CoA	0.000105036	7.00672e-05	7.64915e-05	1.78437e-05	3.89274e-06	2.27908e-05	9.66768e-06	0.000149349	2.63531e-05	4.75497e-05	1.95236e-05	0.000125476	0.000122354	0.000210201	0.000154965	0.000149218	0.00026843	8.84514e-05	1.17754e-05	1.20803e-05	0.000214503	7.59819e-05	0	1.12163e-05	0.000152629	9.59362e-05	0.000344084	5.77954e-05	8.5902e-05	9.53801e-06	0.000568088	0.000117495	1.22459e-05	0.000500313	7.88881e-06	6.40639e-06	C00412	Biosynthesis of unsaturated fatty acids(ko01040);;Fatty acid metabolism(ko01212)	LMFA07050369	Stearoyl-CoA	Octadecanoyl-CoA	C18:0-CoA;C18:0-coenzyme A;S-stearoyl-CoA;S-stearoylcoenzyme A;octadecanoyl-CoA;octadecanoyl-coenzyme A;stearoyl-coenzyme A	Fatty Acyls [FA]	Fatty esters [FA07]	Fatty acyl CoAs [FA0705]	--	--	--
meta_393	Matrine	8.21663e-05	7.67082e-05	5.66768e-05	5.32952e-05	3.4177e-05	4.34558e-05	6.77287e-05	4.80468e-05	4.37336e-05	4.9227e-05	7.08392e-05	5.66788e-05	7.82696e-05	9.68323e-05	5.47015e-05	6.38151e-05	8.56264e-05	7.68996e-05	0.000599214	0.00077127	0.000642084	0.000559485	0.000394463	0.00065948	0.000550737	0.000556522	0.000450673	0.000861139	0.000846856	0.000630681	0.000683168	0.000610911	0.00058325	0.000689543	0.000483417	0.000737434	--	--	--	--	--	--	--	--	--	--	--	--
meta_491	S-Adenosylmethionine	0.00225838	0.0031981	0.00186767	0.00113374	0.00210942	0.00303881	0.00264257	0.00140667	0.00128869	0.00260162	0.00212239	0.00192931	0.00305531	0.00265654	0.00289881	0.00187902	0.00277251	0.00266963	0.00119174	0.000723758	0.000939519	0.00071327	0.00149414	0.000554961	0.000730895	0.00166576	0.00128638	0.00174796	0.00121683	0.00109412	0.00177733	0.00072097	0.000824009	0.00173046	0.00303238	0.000929542	C00019	Biosynthesis of amino acids(ko01230);;Biosynthesis of secondary metabolites(ko01110);;Sulfur relay system(ko04122);;Cysteine and methionine metabolism(ko00270);;Zeatin biosynthesis(ko00908);;Metabolic pathways(ko01100);;Arginine and proline metabolism(ko00330);;Monobactam biosynthesis(ko00261)	--	--	--	--	--	--	--	--	--	--
meta_415	Naringin	0.000279837	0.000878382	0.000361132	0.000173506	0.000703178	0.000253323	0.000260684	0.000406938	0.000283901	0.000167171	0.00100441	0.000338298	0.000204472	0.000782349	0.00153712	0.000228638	0.000706666	0.000377432	7.45824e-05	8.06672e-05	6.45768e-05	6.76458e-05	2.43695e-05	5.05895e-05	3.55368e-05	6.13399e-05	7.31028e-05	6.10137e-05	3.56767e-05	8.77567e-05	5.95722e-05	7.26169e-05	7.81157e-05	5.62219e-05	7.1275e-05	0.000112309	C09789	Flavonoid biosynthesis(ko00941)	LMPK12140235	Naringin	-	-	Polyketides [PK]	Flavonoids [PK12]	Flavanones [PK1214]	--	--	--
meta_250	Daunorubicin	0.000380494	0.000743985	0.000456291	0.000505857	0.000224626	0.00031723	0.00021788	0.00018592	0.000372556	0.000212947	0.000184453	0.000481501	0.000279018	0.000293574	0.000528412	0.000313488	0.000473003	0.000242628	0.00030257	0.000494091	0.000371961	0.000331786	0.000208367	0.000244038	0.000200664	0.000511674	0.000251064	0.000250479	0.000202718	0.000240003	0.000163353	0.000270956	0.000195795	0.000226663	0.000453542	0.000647624	C01907	Biosynthesis of secondary metabolites(ko01110)	LMPK13050002	Daunorubicin	-	-	Polyketides [PK]	Aromatic polyketides [PK13]	Anthracyclinones [PK1305]	--	--	--
meta_231	Camptothecin	0.00129851	0.006876	0.00110313	0.000863094	0.000932605	0.00209483	0.00123618	0.00109727	0.00254954	0.00085366	0.00127678	0.0012826	0.00111849	0.0020348	0.00267614	0.001879	0.00208804	0.00073606	4.80202e-05	3.32485e-05	7.39286e-05	5.244e-05	7.83017e-05	4.49378e-05	2.19117e-05	3.51047e-05	3.60847e-05	6.357e-05	4.57958e-05	3.56e-05	3.82232e-05	2.45745e-05	2.77095e-05	2.12706e-05	4.54395e-05	2.613e-05	--	--	--	--	--	--	--	--	--	--	--	--
meta_514	Deoxycytidine	9.81112e-05	8.65515e-06	1.56178e-05	0.00014331	4.78596e-05	4.0913e-05	5.07653e-05	3.98945e-05	6.12115e-05	9.93328e-05	0.000258135	0.000225367	1.38735e-05	9.29151e-05	0.000115971	1.41141e-06	0.000127253	2.39364e-05	0	0	9.00256e-07	1.68056e-05	1.02855e-05	0	7.87216e-06	1.79133e-06	1.36347e-05	1.77535e-06	0	0	0	0	0	1.51121e-06	0	0	C00881	Metabolic pathways(ko01100);;ABC transporters(ko02010);;Pyrimidine metabolism(ko00240)	--	--	--	--	--	--	--	HMDB0000014	Organic compounds	Nucleosides, nucleotides, and analogues
meta_248	5-Hydroxymethylcytidine	0.000142541	4.91722e-05	1.12473e-05	2.08586e-05	4.41994e-05	6.77756e-06	0	4.08768e-06	6.33045e-07	0	9.93791e-06	9.42984e-06	1.29787e-05	1.15525e-05	6.20474e-06	0	4.99894e-05	0	7.91854e-05	2.30497e-05	6.43206e-05	5.1686e-05	8.34196e-05	4.5976e-05	6.57327e-05	7.09262e-05	8.78309e-05	9.15111e-05	7.12804e-05	3.86299e-05	9.03732e-05	4.32064e-05	5.17646e-05	5.25365e-05	4.49184e-05	1.44685e-05	--	--	--	--	--	--	--	--	--	--	--	--
meta_430	6,10,14-Trimethyl-5,9,13-pentadecatrien-2-one	0.0102296	0.00501411	0.013668	0.0143184	0.0192801	0.0264418	0.0256789	0.0200653	0.0165503	0.0190753	0.0120916	0.0195199	0.0180355	0.0162726	0.020863	0.0172891	0.0138339	0.022989	0.0117033	0.00996982	0.0146097	0.0123945	0.00627074	0.00987715	0.0160559	0.0137227	0.0142969	0.0210904	0.0394675	0.0186623	0.0261962	0.01143	0.0142201	0.0137609	0.00919016	0.0103905	--	--	--	--	--	--	--	--	--	--	--	--
meta_454	13(S)-HODE	0.011734	0.0137434	0.00641717	0.00502829	0.00452123	0.00636365	0.0180558	0.0120517	0.0105588	0.0116822	0.0123785	0.012778	0.0178388	0.0174201	0.0128421	0.013331	0.0131039	0.00916684	0.00028435	0.000188953	0.000210736	0.000271201	0.00022064	0.000207212	0.000224497	0.000304901	0.000260991	0.000273782	0.000271692	0.00049221	0.000347824	0.000227053	0.000322069	0.000290996	0.000285787	0.000236501	C14762	Linoleic acid metabolism(ko00591)	--	--	--	--	--	--	--	--	--	--
meta_745	4-Androsten-17.beta.-ol-3-one glucosiduronate	9.51745e-05	0.000227308	0.000134809	5.92734e-05	8.09462e-05	9.72792e-05	0.000184995	8.51943e-05	6.76142e-05	4.98733e-05	0.000133854	0.0002766	0.000123312	0.000224687	0.000161238	8.05246e-05	0.000142203	0.000250078	0.000189394	4.74618e-05	6.78827e-05	0.000355025	0.000100326	0.000104784	0.000199682	4.95372e-05	5.22794e-05	3.98976e-05	3.82315e-05	2.0176e-05	1.68134e-05	6.22981e-05	8.95666e-06	1.5412e-05	8.59457e-05	2.41758e-05	--	--	--	--	--	--	--	--	--	--	--	--
meta_763	Pyridoxine	0.000181594	0.000167935	0.000152232	0.000170108	0.000204761	0.000165123	9.5801e-05	0.00012121	7.26488e-05	0.0001526	0.000162141	0.000155198	0.000142656	0.000185309	0.000163588	7.37707e-05	0.000209033	0.000163016	0.000150331	0.000215237	0.000972893	0.000571997	0.00163534	0.000299161	0.00088583	0.000504388	0.000835619	0.000132608	0.000396458	0.000149217	0.000284703	0.00030175	0.000127821	0.000618638	0.000395778	2.4225e-05	C00314	Metabolic pathways(ko01100);;Vitamin B6 metabolism(ko00750)	--	--	--	--	--	--	--	--	--	--
meta_546	Docosanamide	0.0152579	0.00104596	0.00105867	0.00138438	0.00200107	0.00105345	0.00101813	0.000706082	0.000552828	0.000455551	0.000804404	0.00155244	0.00056209	0.00153485	0.00126556	0.000735993	0.00109449	0.00180319	0.00959935	0.0144172	0.0101632	0.00955405	0.00924531	0.00961118	0.00959797	0.00946264	0.00835572	0.00971906	0.0403028	0.0106829	0.00930767	0.00836905	0.00931199	0.00935328	0.0092879	0.010472	--	--	LMFA08010020	Docosanamide	docosanamide	-	Fatty Acyls [FA]	Fatty amides [FA08]	Primary amides [FA0801]	--	--	--
meta_267	Triamcinolone Diacetate	0.000583075	0.00101091	0.00017425	0.000363031	0.000425096	0.000155586	0.00013974	0.000206734	7.58395e-05	0.000190851	0.000632581	0.000390057	0.000144419	0.000657685	0.000302965	0.000171132	0.000439405	0.000378106	5.54575e-07	0	0.00010444	1.82672e-05	0.000101314	1.22605e-05	5.56106e-05	1.2772e-06	1.42898e-05	2.80052e-05	1.86673e-05	1.83301e-05	2.29611e-06	0	9.41649e-07	2.83211e-06	0	7.66562e-06	--	--	--	--	--	--	--	--	--	HMDB0014758	Organic compounds	Lipids and lipid-like molecules
meta_544	Tylosin	1.33189e-07	0	8.74231e-06	3.16037e-06	4.1995e-05	4.77878e-05	0.000117686	8.85524e-05	3.08758e-05	0	9.47246e-05	0.000128941	9.65268e-06	9.99903e-05	6.10911e-05	8.49787e-06	1.41906e-05	0.000214175	1.929e-05	2.47734e-05	1.48539e-05	1.82546e-05	3.02994e-05	2.65582e-05	1.04483e-05	3.47344e-05	1.96934e-05	1.88083e-05	2.58029e-05	2.72472e-05	2.40621e-05	1.92427e-05	2.86253e-05	1.31247e-05	3.39811e-05	2.62856e-05	C01457	Metabolic pathways(ko01100);;Biosynthesis of secondary metabolites(ko01110)	LMPK04000004	Tylosin	-	-	Polyketides [PK]	Macrolides and lactone polyketides [PK04]	-	HMDB0034108	Organic compounds	Organic oxygen compounds
meta_352	Ascorbyl stearate	3.43663e-05	6.0741e-05	1.26709e-05	2.003e-05	4.62327e-06	0	3.92081e-05	0.000302026	5.29905e-05	2.48772e-05	0	0.000110807	0.000232526	1.74521e-05	9.93831e-05	3.84772e-05	0.000362198	6.22457e-05	0.00343607	0.0043924	0.00342343	0.00355179	0.00358194	0.00389475	0.00353	0.00385986	0.00336157	0.00334882	0.00181625	0.00351576	0.00310596	0.00302626	0.00357278	0.00334865	0.00392664	0.00416519	--	--	LMFA07010789	Ascorbyl stearate	2-(3,4-dihydroxy-5-oxo-2,5-dihydrofuran-2-yl)-2-hydroxyethyl octadecanoate	-	Fatty Acyls [FA]	Fatty esters [FA07]	Wax monoesters [FA0701]	--	--	--
meta_389	Neolinustatin	0.000511052	0.000873562	0.00039724	0.000450896	0.000320085	0.00047267	0.000337532	0.000549304	0.000210136	0.00035826	0.000484474	0.000652097	0.000520199	0.000707446	0.000679723	0.000384075	0.000792097	0.000381729	6.57608e-06	4.34577e-05	2.40816e-05	4.14941e-06	1.50647e-05	1.6382e-05	1.56546e-05	1.33008e-05	1.94859e-06	6.19391e-06	9.04888e-07	1.70483e-05	0	1.90638e-05	1.10264e-05	1.94312e-06	9.05133e-06	3.19083e-05	--	--	--	--	--	--	--	--	--	--	--	--
meta_392	Deoxycoformycin	0.000115735	0.000157924	9.87329e-05	6.79667e-05	1.32526e-05	0.000135695	4.36393e-05	0.00011531	1.92877e-05	3.72496e-05	0.000152471	0.000199835	0.000119808	0.000133266	0.000168394	0.000146632	0.000267273	5.91289e-05	0.000302214	0.000176919	0.000141061	0.000378214	0.00014514	0.000223066	6.32827e-05	0.000190475	4.77694e-05	0.000419127	0.000154056	7.80478e-05	0.00016157	0.00053665	5.93018e-05	7.56892e-05	0.000239806	0.000203334	--	--	--	--	--	--	--	--	--	HMDB0014692	Organic compounds	Organoheterocyclic compounds
meta_645	1-Oleoyl-sn-glycero-3-phosphocholine	0.000169072	5.12586e-05	6.40337e-05	7.13406e-05	5.25896e-05	3.81678e-05	8.47872e-05	7.11553e-05	5.94958e-05	3.82623e-05	4.77513e-05	8.20764e-05	7.54648e-05	6.09858e-05	8.07212e-05	6.30803e-05	8.50877e-05	8.93646e-05	0.00256278	0.00167671	0.00271283	0.00174142	0.000583396	0.00171248	0.00294507	0.00239853	0.00303943	0.00669465	0.0131088	0.00327059	0.00586943	0.00221143	0.002832	0.00297018	0.00184224	0.00192298	--	--	--	--	--	--	--	--	--	HMDB0002815	Organic compounds	Lipids and lipid-like molecules
meta_405	9Z,12Z-Linoleic acid	6.50896e-05	1.98151e-05	5.46367e-05	4.84372e-05	3.71975e-05	4.75146e-05	9.80126e-05	0.000127517	6.06127e-05	6.6014e-05	3.70206e-05	7.11205e-05	8.64063e-05	6.50196e-05	6.02717e-05	5.11981e-05	9.09422e-05	4.65215e-05	0.00249312	0.00313712	0.00252797	0.00257167	0.00253449	0.00274044	0.00267569	0.00288155	0.0025405	0.00251229	0.00155635	0.00282476	0.00290192	0.00231078	0.00282269	0.00268159	0.00273503	0.00293882	C01595	Biosynthesis of unsaturated fatty acids(ko01040);;Linoleic acid metabolism(ko00591);;Metabolic pathways(ko01100)	LMFA01030120	Linoleic acid	9Z,12Z-octadecadienoic acid	cis-9, cis-12-octadecadienoic acid; cis,cis-Linoleic acid; cis,cis-9,12-octadecadienoic acid; Linoleate; 9Z,12Z-Linoleic acid; Telfairic acid; C18:2n-6,9; Linolic acid; Leinolic acid	Fatty Acyls [FA]	Fatty Acids and Conjugates [FA01]	Unsaturated fatty acids [FA0103]	HMDB0000673	Organic compounds	Lipids and lipid-like molecules
meta_318	Doxycycline	0.000432014	0.000548554	0.000195725	0.000150951	0.000123057	0.000128798	4.02801e-05	0.000195736	3.49776e-05	0.000257199	0.000168805	0.000354228	9.60076e-05	0.000658236	0.000315925	0.000177282	0.00052246	0.000153302	0.000749897	0.000651233	0.000540484	0.00091525	0.000312781	0.000491039	0.000381526	0.00057115	0.000615784	0.000855644	0.00066655	0.000663855	0.000866047	0.000526588	0.000631111	0.000661582	0.00050892	0.000598393	--	--	LMPK07000001	Doxycycline	-	-	Polyketides [PK]	Linear tetracyclines [PK07]	-	--	--	--
meta_414	Azadirachtin A	0.000298056	0.000558733	0.000174822	0.00034287	0.000229346	0.000284023	0.000153717	0.000296946	8.38012e-05	0.00010562	0.000379786	0.000700482	0.000320634	0.000710077	0.000403096	0.000260473	0.000809254	0.000405804	0.000105612	9.67354e-05	5.1442e-05	4.70561e-05	8.56773e-05	4.77815e-05	2.87294e-05	0.000107042	0.000137566	0.000124096	0.000174425	0.000188472	9.99271e-05	0.000112874	9.65789e-05	7.76753e-05	0.000316739	9.59164e-05	--	--	LMPR0106100001	Azadirachtin A	-	-	Prenol Lipids [PR]	Isoprenoids [PR01]	C30 isoprenoids (triterpenes) [PR0106]	--	--	--
meta_762	Deoxyinosine	0.000631784	0.000615471	0.000465298	0.000828314	0.000583012	0.000362537	0.00043593	0.00035153	0.000270461	0.000868219	0.00066065	0.000553767	0.000643927	0.000704342	0.000371549	0.000254155	0.000640282	0.000408224	3.35842e-05	0.000110584	6.3141e-05	6.35987e-05	7.69203e-05	2.63729e-05	7.11091e-05	1.49589e-05	9.44763e-05	1.91539e-05	2.58863e-05	1.47219e-05	8.44417e-05	1.73912e-05	4.36622e-05	0.000111136	3.18157e-05	1.04518e-06	C05512	Metabolic pathways(ko01100);;Purine metabolism(ko00230);;ABC transporters(ko02010)	--	--	--	--	--	--	--	HMDB0000071	Organic compounds	Nucleosides, nucleotides, and analogues
meta_761	Leukotriene C4	0.000889474	8.63691e-06	8.77159e-05	0.000169179	0	7.62779e-06	6.68109e-06	3.03341e-05	0.000144467	1.04956e-05	1.88554e-06	0.000596471	0	0.00017572	4.82013e-05	1.1256e-05	8.47874e-05	3.82111e-05	1.56343e-06	5.74216e-07	1.36506e-06	1.08958e-06	9.96859e-09	1.75018e-06	0.000354	1.19924e-05	1.13791e-05	6.51892e-06	1.00812e-05	8.41343e-07	3.945e-06	5.25891e-06	2.81484e-06	1.145e-05	3.37327e-06	2.20887e-05	C02166	Metabolic pathways(ko01100);;Arachidonic acid metabolism(ko00590)	LMFA03020003	LTC4	5S-hydroxy-6R-(S-glutathionyl),7E,9E,11Z,14Z-eicosatetraenoic acid	Leukotriene C4	Fatty Acyls [FA]	Eicosanoids [FA03]	Leukotrienes [FA0302]	HMDB0005095	Organic compounds	Lipids and lipid-like molecules
meta_673	Aminopterin	0.000281478	0.00110327	0.000324479	0.000144804	0.000324658	0.000354618	0.000340117	0.000286057	0.000139706	0.000424551	8.70835e-05	0.000380757	0.000302821	0.000287488	0.000548931	0.000357655	0.000438049	0.000288427	2.23276e-06	7.54344e-06	1.83555e-05	8.04865e-06	0.000134324	4.33007e-05	0	1.62895e-06	3.3753e-06	3.19621e-08	1.19749e-06	1.78965e-05	5.39524e-06	2.02055e-06	1.5617e-05	1.05215e-06	0	1.31002e-06	--	--	--	--	--	--	--	--	--	HMDB0001833	Organic compounds	Organoheterocyclic compounds
meta_363	Zearalenone	0.000209718	0.00025245	0.00024301	0.000230063	0.000146167	0.000136368	0.000302158	0.000162206	0.000226826	0.000397872	0.000169752	0.000197394	0.000402692	0.000295369	0.000241521	0.000368086	0.000410541	0.000325631	7.8751e-05	1.95961e-05	2.66539e-05	7.01776e-05	0.000172659	4.1509e-05	3.93863e-05	9.09355e-05	4.40196e-05	9.80705e-05	0.00011003	2.56415e-05	3.30273e-05	0.000115575	2.61533e-05	2.61783e-05	0.000102021	2.00837e-05	--	--	LMPK04000016	Zearalenone	-	-	Polyketides [PK]	Macrolides and lactone polyketides [PK04]	-	HMDB0031752	Organic compounds	Phenylpropanoids and polyketides
meta_767	Palatinose	0.00152922	0.00181991	0.00185462	0.00222516	0.000953488	0.00174748	0.000810845	0.00111102	0.000879331	0.00183549	0.00156043	0.00245619	0.0013889	0.00196825	0.0016195	0.000742461	0.00317626	0.00228666	0.00147084	0.00370937	0.00360082	0.00391834	0.00265096	0.00205253	0.00469967	0.00320859	0.00446146	0.00195656	0.00280816	0.00739847	0.00415203	0.00186724	0.00312392	0.00520558	0.00368343	0.00238097	--	--	--	--	--	--	--	--	--	--	--	--
meta_270	N-Acetyl-D-lactosamine	0.000919797	0.00128331	0.000735242	0.00104271	0.000583308	0.0010224	0.00101708	0.00069428	0.000525584	0.000765001	0.000729504	0.00126359	0.00124657	0.00113034	0.0016597	0.000739557	0.00164067	0.00131592	0.000278245	0.000424689	0.000434175	0.000349619	0.000266228	0.000216268	0.000416306	0.000178178	0.000259307	0.000275065	0.000226821	0.000166468	0.000149879	0.000168989	0.000232505	0.000230227	0.000262682	0.000219146	--	--	--	--	--	--	--	--	--	--	--	--
meta_495	4-Hydroxy-3-methoxycinnamaldehyde	0.00107819	0.000915438	0.000675768	0.000662754	0.000980247	0.000957634	0.000503692	0.000683102	0.000283732	0.00050331	0.000725901	0.000814586	0.000601674	0.00101406	0.000800462	0.000429162	0.00106656	0.000946437	0.000103236	0.000101855	0.000143188	6.01749e-05	9.90187e-05	4.52054e-05	0.000131599	9.39734e-05	0.000114103	0.000124123	0.000103626	8.65458e-05	0.0001264	7.68515e-05	0.000107042	0.000118293	0.000218339	9.97124e-05	C02666	Metabolic pathways(ko01100);;Biosynthesis of secondary metabolites(ko01110);;Phenylpropanoid biosynthesis(ko00940)	--	--	--	--	--	--	--	HMDB0141782	Organic compounds	Benzenoids
meta_535	Harpagoside	0.000286524	0.00053679	0.000213955	7.05622e-05	0.000530756	0.000150233	3.53907e-05	0.000170278	6.78225e-05	0.000152599	0.000309961	0.000248808	5.26713e-05	0.000270316	0.000249133	0.000162393	0.000348603	1.77199e-05	0.000178653	0.000261843	0.000175002	8.44188e-05	0.00030438	9.67376e-05	0.000137065	0.000405334	0.000219317	0.000224245	0.000173225	0.000315173	0.000522258	0.000220322	0.000329784	0.000283578	0.00042705	0.000279023	--	--	LMPR0102070010	Harpagoside	-	-	Prenol Lipids [PR]	Isoprenoids [PR01]	C10 isoprenoids (monoterpenes) [PR0102]	--	--	--
meta_699	Tetrahydrofolate	1.69806e-05	1.80815e-05	0	5.75245e-05	2.04631e-05	2.18817e-05	6.09037e-06	1.32082e-05	2.92392e-06	1.17237e-05	1.65483e-05	8.05073e-05	3.25586e-06	4.20114e-05	7.37602e-06	0	5.59845e-05	5.83952e-05	1.2403e-05	8.75582e-06	1.43356e-05	3.8829e-05	2.64068e-05	1.42122e-05	1.52318e-05	6.40077e-06	3.31331e-05	1.1192e-05	5.45657e-06	0	2.68687e-05	5.06969e-06	6.36866e-05	2.10914e-05	6.93513e-06	5.63729e-06	C00079	ABC transporters(ko02010);;Aminoacyl-tRNA biosynthesis(ko00970);;Cyanoamino acid metabolism(ko00460);;Phenylalanine, tyrosine and tryptophan biosynthesis(ko00400);;2-Oxocarboxylic acid metabolism(ko01210);;Metabolic pathways(ko01100);;Phenylalanine metabolism(ko00360);;Glycine, serine and threonine metabolism(ko00260);;Carbon metabolism(ko01200);;Glucosinolate biosynthesis(ko00966);;Phenylpropano…	--	--	--	--	--	--	--	HMDB0001846	Organic compounds	Organoheterocyclic compounds
meta_532	Jasmonic acid	0	0	4.11728e-05	0.000106463	0.000221091	0	0	1.73639e-06	6.36604e-05	0	0	0	0	0	0	0	0	0	2.26793e-05	1.76468e-05	2.96629e-05	2.77093e-05	3.13041e-05	1.54163e-05	1.7723e-05	2.78521e-05	7.37132e-05	7.99668e-05	0.000200848	9.53401e-05	4.27339e-05	2.18167e-05	5.59437e-05	4.05878e-05	9.55767e-05	1.98197e-05	C08491	alpha-Linolenic acid metabolism(ko00592);;Plant hormone signal transduction(ko04075);;Biosynthesis of secondary metabolites(ko01110);;Metabolic pathways(ko01100)	LMFA02020001	Jasmonic acid	(1R,2R)-3-oxo-2-(pent-2Z-enyl)-cyclopentaneacetic acid	(-)-Jasmonic acid; (3R,7R)-Jasmonic acid	Fatty Acyls [FA]	Octadecanoids [FA02]	Jasmonic acids [FA0202]	--	--	--
meta_744	Olmesartan	0.000694186	0.00116566	0.000410917	0.000426992	0.000542169	0.00041623	0.000476761	0.000512765	0.000811723	0.000465736	0.000716947	0.000671669	0.000418665	0.000965104	0.000843652	0.000361277	0.000756329	0.000525275	1.23114e-05	4.21524e-08	3.59579e-05	3.08722e-05	9.72476e-05	4.88173e-06	0.00028017	3.66939e-05	0.000102494	0.000119641	4.78434e-05	1.23841e-05	0.000119432	3.34982e-06	1.95962e-06	0.000180417	5.37261e-05	4.5432e-06	--	--	--	--	--	--	--	--	--	--	--	--
meta_723	Inosine 5'-monophosphate (IMP)	6.8293e-05	5.85235e-05	6.73909e-05	0.00011036	3.68019e-05	9.29202e-05	1.59402e-05	1.34075e-05	1.14094e-05	7.69576e-05	8.33755e-05	4.48358e-05	2.72156e-05	6.50794e-05	1.40865e-05	2.75934e-06	5.37327e-05	6.19165e-05	0.000109693	0.000204933	6.01116e-05	0.000138281	0.000114262	8.88274e-05	6.90085e-05	0.000133102	8.65656e-05	8.18016e-05	8.4306e-05	0.00011953	2.87794e-05	0.000345524	4.8928e-05	7.6815e-05	0.000157829	0.000156397	--	--	--	--	--	--	--	--	--	--	--	--
meta_279	Virginiamycin S1	8.59362e-05	0.000149962	7.30581e-05	0.000101546	1.97578e-06	0.000111671	1.42417e-05	5.55529e-05	1.57931e-05	5.00443e-05	2.56251e-05	0.000164711	0.000140567	0.000105534	0.000157972	0.000109824	0.000296459	0.000200489	0.000305035	0.000212466	0.000233576	0.000140321	0.000292389	0.000119061	0.000175103	0.000303788	0.000302492	0.000317548	0.000259398	0.000205816	0.00016061	0.000199692	0.00015584	0.000240634	0.000429547	0.000265634	--	--	--	--	--	--	--	--	--	HMDB0030520	Organic compounds	Organoheterocyclic compounds
meta_803	Tryptophyl-Histidine	0.000557515	0.000450513	0.000140495	0.000326735	0.00038629	0.000246372	0.000155318	0.000243271	0.000151512	0.000140394	0.000425365	0.000503059	0.000260078	0.000420204	0.000387568	9.82344e-05	0.000482782	0.000273502	4.57187e-05	6.89949e-07	1.07775e-06	2.04845e-06	6.0816e-06	1.87843e-07	8.58702e-07	2.38117e-06	8.47432e-06	4.18239e-05	2.69258e-05	0	9.31032e-06	2.91833e-07	1.84772e-08	1.94506e-06	1.472e-05	1.5245e-10	--	--	--	--	--	--	--	--	--	HMDB0029085	Organic compounds	Organic acids and derivatives
meta_554	Glycyrrhizic Acid	0.000417662	0.000376188	0.000302905	0.000310389	0.000112593	0.000271271	0.000560355	0.000289455	0.000188651	0.000281038	0.000183916	0.000533379	0.000414996	0.000488344	0.000554586	0.000349316	0.000458498	0.00032236	1.28046e-05	7.81463e-05	1.44347e-05	1.64482e-05	1.26635e-05	3.57382e-05	2.79889e-05	7.19027e-06	7.49611e-07	2.07967e-06	1.85741e-05	6.2815e-05	2.51948e-05	6.5251e-05	5.18241e-05	1.86061e-05	1.6935e-05	0.000272375	--	--	--	--	--	--	--	--	--	HMDB0029843	Organic compounds	Lipids and lipid-like molecules
meta_385	Thymidine	0.00349254	0.00777438	0.00200244	0.00322419	0.00220319	0.00257314	0.00561603	0.00271274	0.00188789	0.00214769	0.00262091	0.0037902	0.00324415	0.00590354	0.00425479	0.00148471	0.00415266	0.0030479	2.60684e-06	0	4.84481e-05	1.05078e-06	1.60865e-05	7.09517e-06	1.83061e-05	5.27967e-06	1.51397e-05	7.96538e-06	1.16873e-05	4.45505e-06	3.15487e-06	6.04444e-07	3.38347e-05	7.57458e-06	0	0	C00214	Pyrimidine metabolism(ko00240);;Metabolic pathways(ko01100)	--	--	--	--	--	--	--	--	--	--
meta_623	Glycyl-Arginine	0.000232173	0.000993746	6.86108e-05	0.000218067	0.000128062	6.33511e-05	0.000236802	0.000126157	0.000108753	5.7951e-05	0.000125042	0.000202119	9.59511e-05	0.000242456	0.000138942	0.000161866	0.000127687	0.00015067	0.00013473	0.000188801	0.000170034	0.000189724	0.000185226	0.000179539	0.000190694	0.000162654	0.000165712	0.000155287	9.34865e-05	0.000132928	0.000129462	0.000131279	0.000178733	0.000146986	0.00019003	0.000216646	--	--	--	--	--	--	--	--	--	--	--	--
meta_604	2-Aminoheptanedioic acid	8.50602e-06	5.1539e-05	2.55896e-05	2.52346e-06	0.000386935	2.49451e-06	0	4.24864e-06	0	0	0	1.4155e-06	3.03694e-09	2.71473e-07	0	0	0	3.33372e-06	0.00139402	0.00398732	0.00161586	0.001685	0.00150802	0.00189854	0.00318713	0.00117953	0.00126687	0.000966739	0.00103571	0.00224025	0.00141501	0.00223256	0.00334574	0.00142062	0.00211193	0.00170021	--	--	--	--	--	--	--	--	--	--	--	--
meta_349	Behenic acid	0.00850311	0.00271309	0.00315659	0.0123402	0.0111019	0.00133986	0.00475817	0.00108012	0.0111049	0.0143714	0.018295	0.00116207	0.00545414	0.00268389	0.00409552	0.00529547	0.00189397	0.00611231	0.0104857	0.0527747	0.0461279	0.00633413	0.00568306	0.017587	0.0438407	0.0109165	0.00737722	0.0126721	0.0634349	0.0081724	0.00646832	0.016845	0.00880457	0.0129659	0.00628024	0.0476491	C08281	Biosynthesis of unsaturated fatty acids(ko01040);;Cutin, suberine and wax biosynthesis(ko00073)	LMFA01010022	Behenic acid	docosanoic acid	C22:0	Fatty Acyls [FA]	Fatty Acids and Conjugates [FA01]	Straight chain fatty acids [FA0101]	HMDB0000944	Organic compounds	Lipids and lipid-like molecules
meta_356	8-hydroxy Guanosine	0.000352649	5.10133e-05	4.49312e-06	8.54365e-06	0	1.9738e-05	0	1.12474e-05	2.07661e-05	6.63078e-06	0.000110888	6.21932e-05	3.93315e-05	5.20847e-05	2.43826e-06	2.0644e-05	0.000176005	0	3.10117e-06	6.82274e-05	3.09991e-05	1.37464e-05	3.44433e-05	1.79037e-05	1.95935e-05	3.40445e-05	3.84999e-05	2.47172e-05	2.15192e-05	2.52811e-05	2.1507e-05	3.5384e-05	2.75971e-05	3.17349e-05	2.40454e-05	4.20185e-05	--	--	--	--	--	--	--	--	--	--	--	--
meta_329	Floxuridine	0.000129841	0.000244667	0.000248787	5.44347e-05	0.0001766	0.000273752	0.000139176	0.000201718	5.1508e-05	0.000124982	0.000198291	0.000194526	0.000122063	0.00023677	0.000192002	0.000178442	0.000216556	0.000119325	0	1.09393e-06	1.37298e-06	1.95828e-06	9.60856e-06	1.21818e-06	2.4892e-06	2.43099e-07	5.42546e-06	1.10661e-06	2.78478e-06	9.2581e-06	9.26497e-06	6.0186e-06	1.31368e-05	4.17025e-06	6.6351e-06	0	--	--	--	--	--	--	--	--	--	HMDB0033576	Organic compounds	Organoheterocyclic compounds
meta_670	2'-O-Methyluridine	0.000238664	0.000418545	0.000207789	0.000263491	0.000172937	0.000265859	0.00021101	0.000238245	6.66085e-05	0.000162104	0.000213076	0.000381942	0.000238031	0.000350727	0.000250581	0.000143169	0.000472854	0.000389914	0.000109813	0.000121525	9.96047e-05	0.000125558	0.000225438	0.000109199	0.000116181	0.000107104	8.74283e-05	0.00011006	7.74759e-05	0.000160201	9.1029e-05	0.000111813	0.000136584	0.000106745	0.000157151	0.000102393	--	--	--	--	--	--	--	--	--	HMDB0240328	Organic compounds	Nucleosides, nucleotides, and analogues
meta_502	Pseudouridine	0.000779826	0.000764432	0.00114718	0.00107033	0.00164669	0.000855477	0.000184828	0.00067868	0.000406832	0.000806087	0.00104434	0.00112398	0.00033956	0.00130932	0.00109144	0.000151489	0.00121218	0.000812806	8.0192e-05	1.76199e-05	3.9534e-05	5.08853e-05	5.98174e-05	3.05427e-05	3.11341e-05	3.472e-05	2.59969e-05	7.33421e-05	3.91275e-05	2.70665e-05	4.66548e-05	2.07965e-05	5.34775e-05	2.66066e-05	2.70917e-05	1.33274e-05	C02067	Pyrimidine metabolism(ko00240);;Metabolic pathways(ko01100)	--	--	--	--	--	--	--	HMDB0000767	Organic compounds	Nucleosides, nucleotides, and analogues
meta_599	Azacitidine	0.000113442	0.000357679	0.000189489	6.72015e-05	0.000114564	0.000103504	7.50646e-05	0.000149236	0.000115957	0.000149569	0.000217698	8.90837e-05	8.0648e-05	0.000211613	0.000253884	0.000123016	0.000227267	2.5728e-05	1.84213e-06	1.59078e-06	1.21246e-05	8.0607e-06	7.54536e-06	0	1.89402e-05	1.48118e-05	2.68486e-05	1.00929e-05	1.23267e-05	8.22935e-06	1.982e-05	1.04538e-06	2.30569e-06	1.29905e-05	1.43646e-05	1.0831e-06	--	--	--	--	--	--	--	--	--	HMDB0015063	Organic compounds	Organic oxygen compounds
meta_549	Acadesine (Drug)	0.0125075	0.0282525	0.0102218	0.00568676	0.0109091	0.0187624	0.0117945	0.0108546	0.00618041	0.0111186	0.0101756	0.0168021	0.0167477	0.0158351	0.0194025	0.0116873	0.0241108	0.0107881	3.42097e-05	3.16682e-05	2.75937e-05	2.10803e-05	1.1092e-05	1.403e-05	1.53938e-05	2.09887e-05	4.10137e-05	9.39907e-05	5.53514e-05	8.09097e-05	7.26256e-05	5.35258e-05	7.09255e-05	3.92807e-05	3.34051e-05	3.4544e-05	--	--	--	--	--	--	--	--	--	--	--	--
meta_291	Epothilone B	6.14572e-05	8.05329e-05	0.000125349	5.80352e-05	3.4974e-05	6.99315e-05	2.64463e-05	9.28217e-05	3.46139e-05	2.77826e-05	2.17425e-05	0.000144916	0	4.06412e-05	0.0001356	5.87033e-05	4.29696e-05	4.11597e-05	6.18501e-05	1.26611e-05	2.93925e-05	0.000304478	0.000146473	4.63352e-05	0.000277011	0.0001106	7.36658e-05	1.17264e-05	5.45343e-06	9.0828e-06	7.42627e-06	3.85395e-06	1.53894e-05	1.0454e-05	9.06891e-06	1.21816e-05	--	--	LMPK04000041	Epothilone B	-	-	Polyketides [PK]	Macrolides and lactone polyketides [PK04]	-	--	--	--
meta_536	Nalidixic acid	0.000810668	0.000596249	0.000296275	0.000589698	0.000361403	0.000328729	0.000361705	0.000502611	0.0002317	0.000462426	0.000805936	0.000683316	0.000305597	0.000788136	0.000512506	0.000225103	0.000667272	0.000470348	6.67569e-05	0.000107301	8.30328e-05	4.74792e-05	4.32193e-05	5.5701e-05	5.42221e-05	9.84988e-05	4.97762e-05	7.96111e-05	5.85921e-05	9.8682e-05	9.55749e-05	7.15359e-05	7.45356e-05	7.87176e-05	0.000114018	0.000110517	--	--	--	--	--	--	--	--	--	--	--	--
meta_496	1-Myristoyl-sn-glycero-3-phosphocholine	2.78792e-05	0.00139658	2.57629e-05	2.69518e-05	0.000212126	2.05462e-05	2.63409e-07	6.48765e-06	0	4.89934e-06	9.91788e-06	2.24477e-05	1.23343e-06	1.21446e-05	0	8.84633e-06	4.15699e-05	9.52323e-06	0.000121067	0.000106346	8.35923e-05	5.07468e-05	5.53578e-05	6.95053e-05	6.54563e-05	5.7366e-05	3.94456e-05	5.25223e-05	2.8373e-05	3.18932e-05	4.16333e-05	4.09852e-05	4.27106e-05	3.17556e-05	3.89687e-05	3.99964e-05	--	--	LMGP01050012	PC(14:0/0:0)	1-tetradecanoyl-sn-glycero-3-phosphocholine	1-Myristoyl-L-alpha-phosphorylcholine; 1-Myristoyl-sn-glycero-3-phosphatidylcholine; 1-Myristoyl-sn-glycero-3-phosphocholine; 1-Tetradecanoyl-sn-glycero-3-phosphorylcholine; L-alpha-Myristoyllysophosphatidylcholine; Myristoyl L-alpha-lysolecithin; Myristoyl L-alpha-lysophosphatidylcholine; LPC(14:0); LPC(14:0)	Glycerophospholipids [GP]	Glycerophosphocholines [GP01]	Monoacylglycerophosphocholines [GP0105]	HMDB0010379	Organic compounds	Lipids and lipid-like molecules
meta_579	Salvinorin A	0.000472679	0.00054278	0.000379014	0.000424967	0.000327211	0.000409292	0.000396434	0.00045931	0.000229479	0.000487413	0.000313006	0.000538928	0.000463058	0.000469235	0.000642305	0.000331488	0.00065297	0.000982948	7.87528e-05	9.15858e-05	9.1763e-05	9.00214e-05	5.22635e-05	5.69975e-05	7.26136e-05	9.84334e-05	7.9342e-05	0.000103247	7.38849e-05	6.76469e-05	8.97109e-05	7.61873e-05	7.06296e-05	5.61416e-05	5.95487e-05	5.29605e-05	--	--	--	--	--	--	--	--	--	--	--	--
meta_482	Bebeerine	0.000540301	0.000882531	0.000281858	0.000252336	0.000260039	0.000261217	0.00062983	0.000425772	0.000413144	0.000265151	0.000517009	0.000657629	0.00054978	0.000842574	0.000488987	0.000371024	0.000670378	0.000353525	0	0	0	0	0	0	0	0	0	0.000168163	0	0	0	0	0	0	0	0	--	--	--	--	--	--	--	--	--	--	--	--
meta_464	Phenylacetic acid	4.55954e-05	5.81639e-05	3.94247e-05	3.69566e-05	3.67683e-05	4.69973e-05	5.39961e-05	2.9279e-05	2.71025e-05	5.36554e-05	3.12717e-05	2.73419e-05	5.69361e-05	4.37409e-05	4.70121e-05	3.0169e-05	4.41882e-05	5.60155e-05	0.00070442	0.000532181	0.000491986	0.000370682	0.000160618	0.000282433	0.000314376	0.000921395	0.000679848	0.00110314	0.000848037	0.000691691	0.00087197	0.000609455	0.000482747	0.000895384	0.000835366	0.000900639	C07086	Phenylalanine metabolism(ko00360);;Metabolic pathways(ko01100)	--	--	--	--	--	--	--	--	--	--
meta_678	Dihydrojasmonic Acid	0.00332912	0.00453247	0.00166767	0.00162968	0.00152333	0.00164369	0.00193139	0.00119178	0.000747692	0.00127886	0.00172035	0.00155779	0.00190807	0.00218672	0.0017502	0.00139861	0.00236862	0.00125305	0.000405197	0.000489976	0.000502074	0.000407056	0.000551166	0.000340975	0.000421128	0.000541822	0.000462395	0.000545804	0.000524063	0.000549267	0.000889355	0.00042039	0.000359131	0.00069864	0.000753255	0.000202408	--	--	--	--	--	--	--	--	--	--	--	--
meta_529	Mitoxantrone	0.000607396	0.000691948	0.000278909	0.00047234	0.00045109	0.000341254	0.000270978	0.000361184	0.000264099	0.000376367	0.00057197	0.000757487	0.000267803	0.000879144	0.000628055	0.000175316	0.000681828	0.000813337	0.000183329	0.000312811	0.000180063	0.000314058	0.000440162	0.000659711	0.000100112	3.66622e-05	9.9211e-05	0.000154424	6.294e-05	7.64262e-05	2.0602e-05	2.2393e-05	8.54967e-05	0.000119931	6.27687e-05	1.56557e-06	--	--	--	--	--	--	--	--	--	--	--	--
meta_603	Undecanoic Acid	0.00443638	0.000544536	0.00397461	0.00429659	0.00320926	0.00425772	0.00510925	0.00209763	0.00307269	0.00490401	0.00323906	0.00274959	0.00331769	0.00358873	0.0037485	0.0039914	0.00178016	0.00528207	0.000104574	8.26162e-05	4.74209e-05	3.53045e-05	1.03765e-05	0.000122175	0.000138544	0.000116694	0.000132616	0.000120793	0.000194666	8.64831e-05	0.000114603	0.000151218	5.98519e-05	0.000145124	4.10068e-05	0.000165322	--	--	LMFA01010011	Undecylic acid	undecanoic acid	Hendecanoic acid; C11:0	Fatty Acyls [FA]	Fatty Acids and Conjugates [FA01]	Straight chain fatty acids [FA0101]	HMDB0000947	Organic compounds	Lipids and lipid-like molecules
meta_481	Lysyl-Proline	0.000912993	0.00119666	0.000618866	0.000713614	0.000641383	0.000607004	0.000587758	0.000716696	0.000337825	0.000493789	0.000813996	0.000966926	0.000577824	0.00120334	0.000886219	0.000435369	0.00118746	0.00065528	1.70917e-05	1.69181e-05	1.77247e-05	1.89984e-05	1.70438e-05	1.81397e-05	1.60115e-05	2.07851e-05	1.83466e-05	1.87899e-05	2.41538e-05	0.000185016	3.35923e-05	1.5956e-05	2.08158e-05	1.97258e-05	1.60245e-05	1.3251e-05	--	--	--	--	--	--	--	--	--	HMDB0028959	Organic compounds	Organic acids and derivatives
meta_669	Threoninyl-Proline	4.4652e-05	7.93096e-05	6.45296e-06	3.66363e-05	2.61164e-06	1.69153e-05	7.54671e-05	4.65743e-05	1.38246e-05	2.65022e-05	2.17299e-05	4.17824e-05	6.74892e-05	3.26537e-05	2.66695e-05	2.09899e-05	8.47265e-05	2.92161e-05	3.85983e-05	3.06245e-05	1.55503e-05	1.70938e-05	7.9287e-05	6.59564e-06	3.03272e-05	2.07395e-05	4.44258e-05	2.00033e-05	1.0713e-05	1.23089e-05	3.79717e-05	2.80833e-06	2.64029e-05	3.8553e-05	4.80333e-05	5.88535e-06	--	--	--	--	--	--	--	--	--	HMDB0029069	Organic compounds	Organic acids and derivatives
meta_333	Baccatin III	0.000231408	0.00140506	0.000362296	0.000147985	0.000291202	0.000481266	0.000730556	0.000279269	0.000240951	0.000189161	0.00043304	0.000308275	0.000207781	0.000518911	0.00075641	0.000256789	0.000530889	0.000370579	3.69904e-05	9.64214e-05	3.81145e-05	3.60415e-05	7.53191e-05	3.39247e-05	4.4745e-05	6.64693e-05	3.41716e-05	2.3121e-05	2.44533e-05	8.1742e-05	6.20966e-05	5.33484e-05	3.89519e-05	6.04804e-05	5.65514e-05	3.73079e-05	C11900	Metabolic pathways(ko01100);;Biosynthesis of secondary metabolites(ko01110);;Diterpenoid biosynthesis(ko00904)	--	--	--	--	--	--	--	--	--	--
meta_813	Bilirubin	0.000192573	0.000210795	0.00022573	0.000212414	0.00010452	0.000161717	0.000193474	0.000154267	0.00010209	0.000138591	7.14667e-05	0.000196584	0.000118814	0.000228931	0.000239539	0.000136888	0.000277018	8.52225e-05	9.45554e-05	0.00013258	0.000198742	0.000125683	0.000144155	0.000112262	0.000189195	0.000167658	0.000162784	0.000139205	0.000116003	0.000174594	0.000187144	0.000131642	0.000253523	0.000248557	0.00029686	0.000130913	C00486	Metabolic pathways(ko01100);;Biosynthesis of secondary metabolites(ko01110);;Porphyrin and chlorophyll metabolism(ko00860)	--	--	--	--	--	--	--	HMDB0240584	Organic compounds	Organoheterocyclic compounds
meta_596	Estriol 16.alpha.-(.beta.-D-glucuronide)	2.49598e-05	0.000472008	3.34871e-06	3.49658e-05	0.000138174	4.37765e-05	6.12627e-06	6.06847e-06	2.74684e-06	1.67701e-06	8.33386e-06	6.02781e-06	1.37124e-05	8.34606e-06	2.19748e-05	1.33649e-05	3.97088e-05	6.89866e-06	7.63853e-05	6.2402e-05	0.000127684	4.57022e-05	0.000747526	0.000286235	2.34621e-05	0.00010942	9.12995e-05	0.000114486	7.05111e-05	7.07288e-05	0.000101182	5.03428e-05	0.000117606	0.000125943	0.000142314	0.000100017	--	--	--	--	--	--	--	--	--	--	--	--
meta_585	Folinic acid	0.000464358	0.000440001	0.000405028	0.000286532	0.000211133	0.000312465	0.000143897	0.000332606	0.000123997	0.000455285	0.000442177	0.000515227	0.000270152	0.00047985	0.000487375	0.000201702	0.000804932	0.000370209	3.88095e-05	3.54128e-05	2.56385e-05	8.80953e-06	8.06143e-05	1.25803e-05	4.42414e-05	4.05503e-05	5.85649e-05	6.18021e-05	5.56202e-05	3.87295e-05	7.85925e-05	1.76259e-05	4.17316e-05	8.28725e-05	0.000200417	3.86774e-06	C03479	One carbon pool by folate(ko00670);;Metabolic pathways(ko01100)	--	--	--	--	--	--	--	HMDB0001562	Organic compounds	Organoheterocyclic compounds
meta_424	Hygromycin B	0.00204883	0.00320068	0.001001	0.00113973	0.00224827	0.000931445	0.000621817	0.00137151	0.000870988	0.000632303	0.00140965	0.00192675	0.00121077	0.00202049	0.0019199	0.000818152	0.00315657	0.000840954	0.00167348	0.00128401	0.00155593	0.00115166	0.00144718	0.00078294	0.00048811	0.00156958	0.00291283	0.00121341	0.00143457	0.000466821	0.00166669	0.00095028	0.0010603	0.00180784	0.00264901	0.00245034	--	--	--	--	--	--	--	--	--	HMDB0034229	Organic compounds	Organic oxygen compounds
meta_538	Nname,cis-Vaccenic acid	0.160918	0.0430272	0.241191	0.236834	0.27622	0.304911	0.332656	0.289729	0.291959	0.34496	0.265883	0.290093	0.175057	0.15772	0.294846	0.24199	0.122729	0.262872	0.0677866	0.0839777	0.0734995	0.062715	0.0485916	0.0734513	0.0632243	0.0628936	0.0549388	0.0949251	0.105589	0.0750923	0.081758	0.0671759	0.0663302	0.0754557	0.0560149	0.0813747	--	--	--	--	--	--	--	--	--	--	--	--
meta_513	Novobiocin	0.000232376	0.000240119	0.000188924	0.000261639	0.000108398	0.000133985	7.81745e-05	0.000210563	5.35103e-05	0.000124909	0.000157766	0.000465901	0.000111772	0.000332197	0.000250597	6.8768e-05	0.000410376	0.000140025	6.09533e-05	4.25633e-05	4.70611e-05	5.42108e-05	4.89481e-05	2.9732e-05	1.26156e-05	3.59497e-05	2.14781e-05	2.63164e-05	8.5571e-06	1.45136e-05	1.83097e-05	2.50634e-05	1.35702e-05	9.16862e-06	3.12384e-05	3.83611e-05	C05080	Biosynthesis of secondary metabolites(ko01110);;Metabolic pathways(ko01100)	--	--	--	--	--	--	--	--	--	--
meta_408	9-cis-Retinal	0.00169358	0.00214718	0.00125736	0.00131474	0.00142457	0.00160737	0.00225808	0.00100357	0.000958071	0.00204254	0.00159037	0.00114901	0.00253456	0.00195524	0.00162573	0.00139116	0.00172498	0.00223559	0.054579	0.0691197	0.0620918	0.0555607	0.0559876	0.0632185	0.0573374	0.0568285	0.0504319	0.0572287	0.0537433	0.0554804	0.055993	0.214933	0.0569875	0.0555288	0.0559794	0.0607126	--	--	LMPR01090017	9-cis-retinal	-	-	Prenol Lipids [PR]	Isoprenoids [PR01]	Retinoids [PR0109]	--	--	--
meta_660	Tryptophyl-Asparagine	0.000861883	0.000829144	0.000320479	0.000395673	0.000383738	0.00024277	0.000131211	0.000348703	0.00016121	0.000374156	0.000486259	0.000563245	0.000222228	0.000539856	0.000449101	0.000328486	0.000677545	0.000246941	2.60431e-05	0.000150488	8.59957e-05	3.00886e-05	6.56973e-05	3.86154e-05	4.21246e-05	4.25843e-05	9.97597e-05	0.00021408	0.000170066	0.000121597	0.000146886	6.63607e-05	0.000136886	0.000158592	0.000114167	0.000171169	--	--	--	--	--	--	--	--	--	--	--	--
meta_243	Helenalin	0.00605746	0.0121908	0.00473882	0.00340684	0.00307979	0.0052891	0.00688237	0.00568056	0.00611947	0.00964722	0.00406917	0.00685833	0.00858223	0.00769148	0.0043949	0.00626809	0.00812815	0.00629417	5.57475e-05	0.000230129	6.16641e-05	5.78838e-05	0.000192456	0.000104209	4.90147e-05	6.60409e-05	4.3965e-05	7.99929e-05	5.73386e-05	4.56204e-05	9.21443e-05	3.00165e-05	7.12343e-05	6.49776e-05	6.88136e-05	5.00471e-05	--	--	--	--	--	--	--	--	--	--	--	--
meta_275	Metaproterenol	6.3937e-05	6.00428e-05	3.02931e-05	8.60548e-05	4.52944e-05	7.518e-05	5.24439e-05	4.99656e-05	2.12073e-05	2.91012e-05	3.83559e-05	0.000113771	3.50753e-05	9.35204e-05	6.03297e-05	1.8171e-05	8.16139e-05	8.37971e-05	0.0579446	0.0472941	0.0301017	0.0384213	0.0458914	0.0278281	0.0366537	0.051365	0.0492835	0.0656123	0.0591547	0.0793153	0.0437877	0.0405659	0.0477049	0.0390235	0.0477155	0.0446444	--	--	--	--	--	--	--	--	--	HMDB0014954	Organic compounds	Benzenoids
meta_789	N,N'-Diacetylchitobiose	0.000144911	1.16248e-05	0.000224895	0.000188381	0	0.000161655	0.000176912	0.000268259	8.93314e-05	0.000192609	3.53782e-05	0.000226205	0.000220329	0.00015135	0.00042005	0.000283138	0.000260101	9.79598e-05	0.000105813	6.31659e-05	7.52459e-05	3.7736e-05	3.41876e-06	2.52169e-05	4.29869e-05	0.000165889	0.000128555	0.000148409	0.000130629	6.4091e-05	0.000178082	7.63678e-05	5.81276e-05	0.000214982	0.000200193	0.000200701	C01674	ABC transporters(ko02010);;Amino sugar and nucleotide sugar metabolism(ko00520);;Metabolic pathways(ko01100)	--	--	--	--	--	--	--	HMDB0062702	Organic compounds	Organic oxygen compounds
meta_410	20-HETE	0.000175506	0.000148116	0	1.70307e-06	0	0	0	4.89127e-06	0	0	1.53187e-05	2.41554e-05	2.34683e-06	9.42802e-05	0	1.96207e-05	9.41271e-05	0	0.000899068	0.000572579	0.000684607	0.000857797	0.0008452	0.000791231	0.000716359	0.000802288	0.000831688	0.000705815	0.000604018	0.00112274	0.000902151	0.00068627	0.000992336	0.000846643	0.000930024	0.000705705	C14748	Arachidonic acid metabolism(ko00590);;Metabolic pathways(ko01100)	LMFA03060009	20-HETE	20-hydroxy-5Z,8Z,11Z,14Z-eicosatetraenoic acid	20-hydroxy Arachidonic Acid	Fatty Acyls [FA]	Eicosanoids [FA03]	Hydroxy/hydroperoxyeicosatetraenoic acids [FA0306]	HMDB0005998	Organic compounds	Lipids and lipid-like molecules
meta_302	Acyclovir	0.000429859	0.000429854	0.000191042	0.000377261	0.000326387	0.000238513	0.000334739	0.000330136	0.000196401	0.000237871	0.000306644	0.000499711	0.000278006	0.000583811	0.000445416	0.000137547	0.000579899	0.000319958	3.33438e-06	0	2.78782e-06	0	5.66262e-07	6.0625e-06	0	3.78708e-06	2.26631e-06	3.77824e-06	2.06454e-06	1.38846e-06	6.30071e-07	1.65932e-06	1.35455e-06	2.53804e-06	4.18976e-06	2.74957e-05	--	--	--	--	--	--	--	--	--	HMDB0014925	Organic compounds	Organoheterocyclic compounds
meta_563	Phenylalanyl-Threonine	4.86743e-06	3.2051e-05	3.41079e-05	7.24737e-05	3.82299e-05	1.76348e-05	1.76363e-06	3.56353e-05	0	2.59574e-05	5.16364e-06	5.67847e-05	0	2.21251e-05	5.97132e-05	0	5.91122e-05	7.93218e-06	0.000556127	0.000142357	0.000250965	0.000315213	0.000255153	0.000170597	0.000159351	0.000197704	0.000233117	0.000502226	0.000268868	0.000149865	0.000201083	0.00011604	0.000210616	0.000147013	0.000174935	0.000108789	--	--	--	--	--	--	--	--	--	HMDB0029005	Organic compounds	Organic acids and derivatives
meta_758	2-thiouridine	1.98379e-05	2.60314e-05	5.9464e-05	4.59674e-09	2.04311e-06	0.000121567	3.41326e-05	2.2172e-05	0	0	1.0556e-06	6.62926e-05	0.000172131	9.95394e-06	5.87368e-06	4.97647e-05	0.000110084	2.53685e-06	7.52053e-05	8.72085e-05	6.27218e-05	4.61001e-05	0.00010336	5.70984e-05	8.76235e-05	0.000109298	8.2201e-05	6.47571e-05	5.12763e-05	7.61704e-05	4.18283e-05	8.62272e-05	5.08923e-05	6.35649e-05	9.47483e-05	5.56272e-05	--	--	--	--	--	--	--	--	--	--	--	--
meta_402	Oxytocin	1.76008e-05	5.3343e-05	9.24468e-06	1.74922e-05	8.72508e-06	2.31857e-07	4.45278e-06	3.21758e-05	1.75688e-06	0	7.65627e-06	4.94835e-05	3.90551e-05	2.45573e-05	2.791e-05	1.58534e-05	7.30795e-05	3.03192e-05	0	0	1.24138e-05	0	0.00022131	0	4.57136e-05	0	0	0	0	0	0	0	0	4.16241e-05	0	0	--	--	--	--	--	--	--	--	--	--	--	--
meta_278	Folate	8.25186e-05	3.32821e-05	9.15024e-05	7.37975e-05	4.7957e-05	1.99777e-05	0.000211628	3.65682e-05	0.000194798	4.59185e-05	8.34911e-05	0.000219327	4.68326e-05	8.60839e-05	0.000143715	7.86986e-05	0.000230266	0.000168141	0.000573413	0.000513953	0.000354221	0.000220609	0	0.000251298	0.000209417	0.000635281	0.000433979	0.000756662	0.000640838	0.000380911	0.000643052	0.000581242	0.000281844	0.000661304	6.55052e-05	0.00138438	C00504	One carbon pool by folate(ko00670);;Folate biosynthesis(ko00790);;Metabolic pathways(ko01100)	--	--	--	--	--	--	--	HMDB0000121	Organic compounds	Organic acids and derivatives
meta_445	Caproic acid	4.97992e-05	8.96827e-06	6.72228e-05	6.75257e-05	7.94463e-05	8.54579e-05	9.47502e-05	8.85208e-05	8.7354e-05	9.3719e-05	6.7813e-05	8.14703e-05	4.86989e-05	4.20667e-05	7.78926e-05	6.66177e-05	3.02491e-05	6.37151e-05	4.78098e-05	6.50764e-05	5.97489e-05	4.35222e-05	3.30033e-05	6.00425e-05	4.91558e-05	4.43372e-05	3.91956e-05	8.03551e-05	7.28062e-05	6.09004e-05	6.63628e-05	6.01714e-05	4.93175e-05	6.04724e-05	4.1228e-05	6.52084e-05	--	--	LMFA01010006	Caproic acid	Hexanoic acid	Capronic acid; C6:0; Butylacetic acid; Pentylformic acid	Fatty Acyls [FA]	Fatty Acids and Conjugates [FA01]	Straight chain fatty acids [FA0101]	--	--	--
meta_455	Protopine	0.0125832	0.0705149	0.00521676	0.00235022	0.0635207	0.0371625	0.00168013	0.00259626	0.00988341	0.00680794	0.00919083	0.00979578	0.0149731	0.0140754	0.0245325	0.0107391	0.0174101	0.00280288	0.00130799	0.00129285	0.00559624	0.00306613	0.00164163	0.00108344	0.0028439	0.00255885	0.00700121	0.00227853	0.0024205	0.00118789	0.00586133	0.00160925	0.00141372	0.00730465	0.00336221	0.0009448	C05189	Metabolic pathways(ko01100);;Isoquinoline alkaloid biosynthesis(ko00950);;Biosynthesis of secondary metabolites(ko01110)	--	--	--	--	--	--	--	--	--	--
meta_811	Alanyl-Glutamine	4.92056e-05	6.55643e-05	0.00026921	0	0	0.000217724	0.000509987	0.000293328	0	5.58989e-05	0	0.000116707	0.000314994	0.000118605	0.000547459	0.000204828	0.000368344	6.71717e-05	6.12282e-06	7.15207e-05	4.00078e-06	4.6553e-07	9.40749e-06	6.43708e-07	8.48216e-07	5.51623e-06	4.76462e-06	5.2413e-06	1.1601e-05	8.42263e-06	1.32728e-05	2.608e-06	3.90725e-06	5.08121e-06	1.48798e-05	1.17844e-05	--	--	--	--	--	--	--	--	--	HMDB0028685	Organic compounds	Organic acids and derivatives
meta_467	Bosentan	0.000465538	0.000429449	0.000390159	0.000452813	0.000247403	0.000366181	0.000189745	0.000324697	0.000117661	0.000335081	0.000358846	0.000804234	0.000274703	0.000628294	0.000380813	0.000198676	0.000567201	0.000345556	2.47123e-05	4.00315e-05	4.56912e-05	4.82589e-05	6.29086e-05	2.04693e-05	4.43726e-05	3.0889e-05	7.83448e-05	4.11282e-05	2.71935e-05	1.76665e-05	3.61738e-05	2.11887e-05	7.2108e-05	4.25433e-05	4.4554e-05	1.40802e-05	--	--	--	--	--	--	--	--	--	--	--	--
meta_706	N4-Acetylcytidine	0.000312983	0.00044575	0.000337713	0.000177925	0.000130251	0.000385618	0.000451532	0.00039655	0.000223755	0.000462989	0.00022482	0.000469964	0.000555025	0.000466776	0.000638867	0.000414958	0.000656152	0.000405327	0.0012168	0.0011044	0.000885093	0.00132567	0.00146501	0.00094933	0.000854906	0.000788966	0.000912907	0.000698973	0.000727483	0.00116499	0.00114301	0.000582213	0.00114465	0.00078722	0.00124761	0.000462187	--	--	--	--	--	--	--	--	--	--	--	--
meta_627	3-Hydroxydodecanoic acid	1.3641e-05	8.87506e-07	0	0	0	8.74938e-08	0.000294327	0.000142252	0.000183986	6.93894e-06	1.83361e-05	6.20758e-05	0.000248855	2.704e-05	4.75608e-05	0.000845672	0.000141561	3.54762e-06	3.17983e-05	9.47282e-05	6.62893e-05	4.73524e-05	3.48161e-05	4.17885e-05	4.03375e-05	5.49464e-05	2.99076e-05	2.53553e-05	0.000141219	3.04565e-05	3.1161e-05	2.40258e-05	3.38425e-05	3.7827e-05	2.88349e-05	3.50221e-05	--	--	--	--	--	--	--	--	--	HMDB0000387	Organic compounds	Organic acids and derivatives
meta_634	Pyrethrosin	0.00253058	0.00258779	0.00205264	0.00216271	0.00182289	0.00236378	0.00306752	0.00178035	0.00164748	0.00301098	0.00202345	0.00178237	0.00299302	0.00276542	0.00266465	0.00207013	0.00255334	0.00280199	0.000255899	8.45156e-05	0.000160548	0.000152259	0.000143095	7.91839e-05	0.000145348	0.000138127	0.000172311	0.000245174	0.000188178	8.65552e-05	0.000213428	8.9182e-05	0.000198299	0.000118065	9.97764e-05	6.97167e-05	--	--	--	--	--	--	--	--	--	--	--	--
meta_284	Mimosine	0.00631725	0.010167	0.0119563	0.00367383	0.00342007	0.00825102	0.00623263	0.00954388	0.00445125	0.00787689	0.00391957	0.00802992	0.0104216	0.00819069	0.0108219	0.00703814	0.0102823	0.00737342	3.13189e-05	8.68646e-05	5.10103e-05	4.78344e-05	6.16865e-05	1.31888e-05	6.46827e-05	2.29771e-05	7.98674e-05	4.00245e-05	9.82191e-05	4.36905e-05	0.000133678	3.37254e-05	8.53197e-05	0.000111527	6.43514e-05	3.70525e-05	--	--	--	--	--	--	--	--	--	HMDB0031398	Organic compounds	Lipids and lipid-like molecules
meta_592	Galactosylsphingosine	0.000265956	0.000135224	0.000193476	0.00419776	0.00144374	0.000122544	0.000178878	0.000184031	0.000213069	0.000362863	0.000115453	0.000167172	0.000501951	0.000147622	0.00022467	0.000387208	0.000449099	0.00017759	1.49508e-06	3.08477e-06	4.6114e-06	3.36432e-06	3.60597e-07	4.38869e-06	4.24938e-05	9.6984e-06	1.57988e-05	5.94531e-05	0.000240855	1.17789e-05	0.000108859	5.25874e-06	8.55256e-06	8.10994e-06	1.09082e-05	8.65845e-06	C01747	Sphingolipid metabolism(ko00600)	LMSP07000001	Psychosine	1-beta-galactosyl-sphing-4-enine	Galactosylsphingosine	Sphingolipids [SP]	Basic glycosphingolipids [SP07]	-	HMDB0000648	Organic compounds	Lipids and lipid-like molecules
meta_312	L-Lysine	0.000280978	0.000101567	0.000106061	0.000138686	0.000111679	6.61115e-05	0.000356538	0.000156861	0.000141396	9.8874e-05	0.000162533	0.000247068	0.000324657	0.000262256	0.000186216	0.00016721	0.000246077	0.000162259	2.86117e-05	3.08918e-05	3.08399e-05	2.97714e-05	2.79875e-05	3.08685e-05	2.63506e-05	3.52887e-05	3.11538e-05	2.59868e-05	6.13092e-07	4.05888e-05	2.50175e-05	2.50511e-05	3.09626e-05	2.57625e-05	3.6338e-05	3.74666e-05	C00047	Biotin metabolism(ko00780);;2-Oxocarboxylic acid metabolism(ko01210);;Metabolic pathways(ko01100);;Tropane, piperidine and pyridine alkaloid biosynthesis(ko00960);;ABC transporters(ko02010);;Aminoacyl-tRNA biosynthesis(ko00970);;Lysine biosynthesis(ko00300);;Biosynthesis of secondary metabolites(ko01110);;Lysine degradation(ko00310);;Biosynthesis of amino acids(ko01230)	--	--	--	--	--	--	--	--	--	--
meta_708	Lamivudine	6.84293e-05	7.92918e-05	2.96758e-05	0.00012911	9.43364e-05	0.000119172	7.73614e-05	1.71001e-05	4.97909e-05	7.83586e-05	8.89097e-05	5.91011e-05	0	0.000177721	8.74372e-05	6.45313e-08	3.56496e-06	0.000160554	2.58409e-05	1.10316e-05	2.53395e-06	2.77203e-05	2.10314e-05	5.60009e-06	0	2.4001e-05	7.9029e-06	4.55808e-05	6.38244e-05	5.62521e-05	3.32388e-05	2.99155e-05	1.24978e-05	1.45427e-05	4.46399e-05	6.54739e-06	--	--	--	--	--	--	--	--	--	--	--	--
meta_615	5'-O-methylthymidine	0.000559754	0.000666293	0.000824842	0.0003774	0.000122496	0.000837219	0.000396713	0.000823785	0.000236471	0.000605745	0.000196488	0.000863691	0.000974685	0.00045805	0.00122081	0.000923291	0.00126912	0.000317702	9.36143e-05	4.44541e-05	5.01388e-05	0.000137551	0.00016962	4.9296e-05	5.50118e-05	5.43327e-05	7.01737e-05	8.14545e-05	7.03616e-05	5.74849e-05	8.88212e-05	4.22656e-05	7.44346e-05	4.22988e-05	9.657e-05	2.194e-05	--	--	--	--	--	--	--	--	--	--	--	--
meta_476	CDP-Ethanolamine	0.000309162	0.000428607	0.000333756	0.000167125	4.3064e-05	0.000443042	0.000146852	0.000157119	2.26666e-05	0.000145508	2.19162e-05	6.83175e-05	0.000161403	0.0001078	0.000204978	0.000211285	0.000186608	6.8421e-05	0.000411694	0.000472373	0.000275582	0.000278727	0.000276792	0.000360835	0.000366489	0.000286061	0.000295103	0.000266052	0.000413284	0.0003569	0.000326499	0.000314367	0.000335271	0.000323287	0.000442543	0.000269196	C00570	Glycerophospholipid metabolism(ko00564);;Metabolic pathways(ko01100)	--	--	--	--	--	--	--	HMDB0001564	Organic compounds	Nucleosides, nucleotides, and analogues
meta_576	Maytansine	0.0013889	0.00193989	0.00143825	0.00101246	0.000633601	0.00141722	0.00164643	0.00200607	0.000821453	0.00171706	0.00104119	0.00215588	0.00230498	0.00217761	0.00234048	0.00216633	0.00306013	0.00138675	0.000101326	0.000198745	0.000125214	0.00013772	9.02817e-05	0.000119517	0.000165134	0.000206586	0.000211564	0.000222629	0.000193184	0.000205436	0.000272181	0.000191759	0.000174382	0.000266184	0.000246785	0.000238482	--	--	LMPK04000017	Maytansine	-	-	Polyketides [PK]	Macrolides and lactone polyketides [PK04]	-	--	--	--
meta_460	Manumycin A	0.000144201	3.36154e-06	0.000205206	9.73813e-05	4.00536e-05	0.000187817	0.000165536	0.000165963	6.05065e-05	0.000202865	7.04149e-05	0.000270059	0.000211232	0.000149595	0.000318551	0.000195843	0.000275987	0.000173102	1.49925e-05	0.000424377	2.96599e-05	0	0.000175387	4.37349e-06	1.03931e-07	7.88035e-07	1.40031e-05	8.96216e-06	9.05976e-06	5.15399e-06	1.64706e-06	6.67893e-06	9.55322e-06	2.12854e-05	1.52845e-05	1.4454e-05	--	--	LMFA08020185	manumycin	(2E,4E,6R)-N-[(1S,5S,6R)-5-hydroxy-5-[(1E,3E,5E)-7-[(2-hydroxy-5-oxo-cyclopenten-1-yl)amino]-7-oxo-hepta-1,3,5-trienyl]-2-oxo-7-oxabicyclo[4.1.0]hept-3-en-3-yl]-2,4,6-trimethyl-deca-2,4-dienamide	Manumycin A; Ucfi-C; AC1O5PHE	Fatty Acyls [FA]	Fatty amides [FA08]	N-acyl amines [FA0802]	--	--	--
meta_719	Cytidine 5'-diphosphocholine (CDP-choline)	4.31946e-05	3.38761e-05	2.31145e-05	8.50292e-05	0	2.67523e-05	8.66214e-06	8.90355e-06	1.03612e-05	9.3261e-06	2.9451e-05	1.66582e-05	1.86869e-05	5.53568e-05	0	8.37204e-06	2.72569e-05	2.65765e-05	0.000102611	5.48364e-05	4.25852e-05	9.95112e-05	9.39811e-05	4.39288e-05	9.64043e-05	0.000133985	0.000121112	0.000168998	0.000167335	0.000176489	0.000113547	0.00010033	0.00013918	6.60529e-05	0.000133965	5.29121e-05	--	--	--	--	--	--	--	--	--	--	--	--
meta_753	Dihydrotachysterol	0.000181402	6.55312e-05	0.000131832	0.000124464	9.80659e-05	8.8041e-05	0.000114775	0.000100452	0.000160537	0.00016332	0.000167377	0.000144319	0.000259693	0.000192718	0.000240728	0.000184014	0.000211142	0.000305317	0.000174628	0.000184532	0.000161423	0.000163965	0.000177321	0.000311715	0.000220425	0.000223153	0.000157779	0.000229284	0.00025094	0.000241854	0.000173962	0.000215485	0.000196738	0.000172657	0.000224419	0.000217806	--	--	--	--	--	--	--	--	--	HMDB0015203	Organic compounds	Lipids and lipid-like molecules
meta_419	C16 Sphingosine	9.27941e-05	4.23621e-05	0.000128811	0.0001122	0.000108563	0.000152199	0.00020219	0.000174835	0.000145733	0.000150814	0.00011389	0.000176675	0.000100593	0.000120863	0.000131495	9.48106e-05	8.25595e-05	0.000120089	0.000468698	0.000519678	0.000429063	0.000530006	0.000588515	0.000448835	0.000439323	0.000454735	0.000405278	0.000397548	0.000248361	0.000476677	0.000402906	0.00038445	0.000495684	0.000427225	0.000460997	0.000477564	--	--	LMSP01040008	C16 Sphingosine	Hexadecasphing-4E-enine	Hexadecasphingosine	Sphingolipids [SP]	Sphingoid bases [SP01]	Sphingoid base homologs and variants [SP0104]	--	--	--
meta_517	Linustatin	0.00756851	0.00768876	0.00257197	0.00299876	0.00554512	0.00564136	0.0012018	0.00253214	0.00135146	0.00179536	0.00263949	0.00427141	0.00593927	0.00457524	0.00649344	0.00166833	0.00849584	0.0022635	1.49063e-05	2.89462e-05	1.97025e-05	1.91542e-05	4.13782e-05	1.12934e-05	2.61541e-05	3.37386e-05	5.30052e-05	5.84279e-05	5.95531e-05	3.63246e-05	7.57361e-05	5.37406e-06	4.86853e-05	7.34549e-06	1.35799e-05	6.05779e-05	--	--	--	--	--	--	--	--	--	--	--	--
meta_317	Enoxacin	9.55702e-06	2.7738e-05	2.10947e-05	1.05899e-05	5.35707e-06	7.01731e-06	2.44823e-05	4.26403e-05	3.15324e-06	1.4877e-05	1.1475e-05	4.64696e-05	1.15966e-05	7.48134e-06	0.000101885	4.89518e-05	2.35434e-05	7.23466e-06	3.98755e-05	1.13112e-05	3.9518e-05	3.40054e-05	6.61628e-05	1.71431e-05	8.06993e-05	5.15675e-05	4.75078e-05	4.54311e-05	2.32814e-05	3.21822e-05	2.72055e-05	2.04226e-05	1.32212e-05	4.22484e-05	7.52218e-05	5.14097e-05	--	--	--	--	--	--	--	--	--	--	--	--
meta_384	Valyl-Tyrosine	0.00084737	0.00163462	0.000487591	0.000787387	0.000572041	0.000944922	0.0010518	0.000462903	0.000449556	0.000401366	0.000746568	0.00074529	0.000733025	0.00125537	0.000780562	0.00022704	0.000713508	0.000721388	0.000101271	0.000340487	0.0002417	0.000167571	0.000191052	0.000154806	0.000212296	0.000124141	0.000171224	0.00013749	0.000111821	0.000127121	0.000161263	0.00010725	0.000216239	0.000240378	0.000171211	9.1375e-05	--	--	--	--	--	--	--	--	--	HMDB0029139	Organic compounds	Organic acids and derivatives
meta_730	1-Stearoyl-2-hydroxy-sn-glycero-3-phosphocholine	0.0016155	0.000485538	0.000575151	0.00118448	0.00128514	0.000437364	0.00116898	0.000655615	0.00120222	0.00167848	0.00287388	0.000903576	0.000878251	0.000668218	0.000737128	0.0012045	0.00054805	0.00181766	5.6661e-05	6.37925e-06	0.00011281	5.93838e-06	9.76155e-05	2.19207e-05	6.05144e-06	1.78862e-05	0.00035639	4.5442e-05	8.54443e-05	1.78183e-05	3.96045e-05	8.66945e-06	4.37717e-05	0.000206035	0.000308551	0	C04230	Glycerophospholipid metabolism(ko00564)	--	--	--	--	--	--	--	HMDB0010384	Organic compounds	Lipids and lipid-like molecules
meta_273	Cholic acid	0.000428494	0.00157143	0.000284418	0.00023177	0.000248688	0.00045447	0.000474831	0.000144256	0.000144588	0.000250184	0.000217026	0.000217472	0.000305853	0.000390554	0.000191132	0.000155983	0.000197968	0.000107273	0.000323092	0.00010457	0.000382852	0.000213518	0.00018416	0.000272748	0.000235888	0.000135712	0.000305085	0.000387253	0.000292232	0.000477619	0.000332348	0.000327988	0.000813855	0.000274435	0.000136013	0.000216795	C00695	Metabolic pathways(ko01100)	LMST04010001	Cholic acid	3Alpha,7Alpha,12Alpha-trihydroxy-5Beta-cholan-24-oic acid	Cholic Acid	Sterol Lipids [ST]	Bile acids and derivatives [ST04]	C24 bile acids, alcohols, and derivatives [ST0401]	HMDB0000619	Organic compounds	Lipids and lipid-like molecules
meta_304	PE(18_1(9Z)_0_0)	8.71394e-05	0.000106713	7.73043e-05	3.80213e-05	5.92214e-06	2.66909e-05	8.19498e-05	7.97563e-05	2.82138e-05	4.1556e-05	2.1096e-05	3.56375e-05	0.000102658	5.3672e-05	4.78811e-05	7.41926e-05	7.64684e-05	1.39321e-05	1.71608e-05	8.88101e-06	1.30237e-05	1.69389e-05	2.77019e-05	4.28849e-06	1.61808e-05	1.57034e-05	1.22607e-05	4.89833e-05	2.20346e-05	8.21166e-06	2.13038e-05	3.00009e-06	1.77508e-05	7.01182e-06	5.1076e-06	0	--	--	--	--	--	--	--	--	--	--	--	--
meta_520	Asparaginyl-Proline	0.000491797	0.000265751	0.000134793	0.000279475	0.000182163	6.46211e-05	0.000100984	5.24234e-05	8.46507e-05	0.000160208	0.00030895	0.000184775	0.000201778	7.7609e-05	8.68471e-05	0.000134673	0.000289108	4.49745e-05	5.09433e-06	2.92038e-06	3.94997e-06	1.15152e-05	8.23709e-06	5.22601e-07	7.88004e-06	4.87834e-06	8.93556e-06	6.95689e-06	7.85514e-06	1.16673e-05	4.25598e-05	2.88086e-06	1.28103e-05	9.41263e-06	5.51564e-06	7.60749e-06	--	--	--	--	--	--	--	--	--	HMDB0028739	Organic compounds	Organic acids and derivatives
meta_809	Fusidic acid	0.0146978	0.00413531	0.03174	0.0229093	0.00776768	0.00287369	0.0144343	0.00149343	0.00470063	0.00246124	0.00257491	0.0142367	0.0152013	0.0124373	0.0146344	0.00880513	0.0139311	0.0346136	0.00355366	0.000687267	0.00303837	0.00143788	0.00124956	0.000840991	0.0012375	0.00155568	0.00383384	0.0015965	0.0020329	0.00224197	0.00146775	0.000927423	0.0009378	0.0013865	0.00108555	0.00108132	--	--	--	--	--	--	--	--	--	HMDB0015570	Organic compounds	Lipids and lipid-like molecules
meta_751	2-Ethyl-4-hydroxy-5-methyl-3(2H)-furanone	0.000742263	0.000748485	0.000673056	0.000624052	0.000513757	0.000747655	0.000884816	0.00059471	0.000385984	0.000875972	0.000628967	0.000670423	0.000809308	0.000799816	0.000836406	0.000462657	0.00100569	0.000980738	0.00135748	0.00181686	0.00101173	0.00116462	0.00214376	0.00122006	0.000720186	0.00141925	0.00118905	0.00191108	0.00153868	0.00162415	0.00124827	0.00114073	0.00103026	0.00156505	0.00311071	0.00153163	--	--	--	--	--	--	--	--	--	HMDB0033736	Organic compounds	Organoheterocyclic compounds
meta_504	Tacrolimus	0.00167181	0.000531666	0.000756851	0.000769871	0.000791981	0.000492634	0.00114112	0.00045987	0.000521051	0.00032905	0.000496065	0.000779777	0.000360565	0.000500447	0.000312843	0.000292042	0.000197979	0.00155871	0.000121776	0.000925225	0.000771625	0.000352415	0.000410518	0.000379602	0.000578861	0.000377346	0.000340825	0.000738735	0.0142258	0.000257458	0.000303191	0.000278654	0.000267276	0.000200654	0.000179627	0.000415757	--	--	LMPK04000003	Tacrolimus	-	-	Polyketides [PK]	Macrolides and lactone polyketides [PK04]	-	--	--	--
meta_748	Chlorogenate	0.000680178	0.000891519	0.00041487	0.000588214	0.000723944	0.000647888	0.000351494	0.000405383	0.000171854	0.000471159	0.000545534	0.000608606	0.000467723	0.0006075	0.000395498	0.000316812	0.000637111	0.000683603	3.34118e-05	0	0	0	3.23922e-05	0	0	0	0	4.64499e-05	0	0	1.26381e-06	1.14754e-05	0	0	1.01731e-05	0	C00852	Stilbenoid, diarylheptanoid and gingerol biosynthesis(ko00945);;Phenylpropanoid biosynthesis(ko00940);;Flavonoid biosynthesis(ko00941);;Biosynthesis of secondary metabolites(ko01110)	--	--	--	--	--	--	--	HMDB0003164	Organic compounds	Organic oxygen compounds
meta_256	Threoninyl-Glutamine	8.106e-06	0	7.62845e-06	2.67598e-05	2.41366e-05	6.45068e-06	2.00007e-05	0	6.55066e-06	7.02202e-06	0	2.10286e-05	3.95581e-06	1.01097e-05	1.2907e-05	0	2.08522e-05	3.18362e-05	4.4843e-06	2.62996e-05	4.47894e-06	6.57835e-06	1.06813e-05	1.55853e-06	4.91128e-06	3.94364e-06	1.07437e-05	5.40607e-06	6.67405e-06	8.85304e-06	6.60873e-06	2.23366e-06	2.54762e-05	1.40286e-06	1.14341e-05	7.38523e-06	--	--	--	--	--	--	--	--	--	HMDB0029059	Organic compounds	Organic acids and derivatives
meta_542	3-methylcytidine	0.00438877	0.00574143	0.0039368	0.00388427	0.00110689	0.00434079	0.00588051	0.00451409	0.00287743	0.00551613	0.00188627	0.00533355	0.00654309	0.00476357	0.00620093	0.0051554	0.00740252	0.00426715	0.000505667	0.00071607	0.000711558	0.000748663	0.00100501	0.000513937	0.000675905	0.000630149	0.000599107	0.000692896	0.000605426	0.00056339	0.000817976	0.000583702	0.000576439	0.000865898	0.000839321	0.000533482	--	--	--	--	--	--	--	--	--	HMDB0240577	Organic compounds	Nucleosides, nucleotides, and analogues
meta_597	Isovaleric acid	8.28986e-06	1.33959e-05	5.55974e-06	0	2.52298e-05	0	2.00367e-06	2.01656e-05	2.05692e-05	0	5.25213e-06	3.9913e-06	6.67584e-06	1.85062e-05	0.00030732	2.20308e-05	2.53788e-05	6.38257e-05	2.36524e-05	1.31751e-05	1.4918e-05	3.03454e-05	3.04513e-05	2.49371e-05	1.37691e-05	8.68328e-06	9.13951e-06	1.28629e-05	1.10664e-05	1.20062e-05	1.12595e-05	9.83132e-06	1.3967e-05	6.43651e-06	1.3628e-05	7.80758e-06	C08262	Biosynthesis of secondary metabolites(ko01110)	LMFA01020181	Isovaleric acid	3-methyl-butanoic acid	Isovalerianic acid; Delphinic acid; Isopentanoic acid; Isopropylacetic acid	Fatty Acyls [FA]	Fatty Acids and Conjugates [FA01]	Branched fatty acids [FA0102]	HMDB0000718	Organic compounds	Lipids and lipid-like molecules
meta_537	N-Acetyl-D-galactosamine	0.000945956	0.00142132	0.000729206	0.00105011	0.000698193	0.000983222	0.000800047	0.000754419	0.0005162	0.000630215	0.00102378	0.00104344	0.000802583	0.0014966	0.00115458	0.000364666	0.000940748	0.00144529	3.15062e-05	1.01963e-05	7.186e-06	0.000202806	1.51962e-05	3.61864e-05	1.16874e-05	8.32064e-05	8.42526e-05	3.88832e-05	7.76032e-05	5.47556e-05	4.92841e-05	2.8803e-05	0.00024842	6.0451e-06	3.35151e-05	2.54852e-06	C01132	Galactose metabolism(ko00052);;Metabolic pathways(ko01100)	--	--	--	--	--	--	--	HMDB0000853	Organic compounds	Organic oxygen compounds
meta_523	Phytosphingosine	0.0078003	0.00150825	0.00124496	0.00446906	0.0100587	0.00126372	0.00120053	0.00104495	0.00252493	0.00260825	0.012836	0.00268097	0.00112745	0.00288577	0.00378669	0.00145084	0.00178064	0.00407409	0.000465244	0.000743106	0.00134909	0.000148887	2.82875e-05	0.000305034	0.000695498	0.00018732	9.57597e-05	0.00018899	0.000537407	0.000152754	0.000673911	0.000127544	0.000271743	0.00037918	3.54492e-05	0.00024855	C12144	Metabolic pathways(ko01100);;Sphingolipid metabolism(ko00600)	LMSP01030001	Phytosphingosine	4R-hydroxysphinganine	4-hydroxysphinganine	Sphingolipids [SP]	Sphingoid bases [SP01]	4-Hydroxysphinganines (Phytosphingosines) [SP0103]	HMDB0004610	Organic compounds	Organic nitrogen compounds
meta_499	Cytarabine	8.12325e-05	0.00011645	0.000382016	4.60516e-05	1.76296e-05	1.2495e-05	1.61388e-05	0.000139836	7.4188e-06	6.91993e-05	4.40963e-05	5.55025e-05	4.43981e-05	8.53859e-05	8.03124e-05	4.90437e-05	9.81689e-05	3.1083e-05	1.97993e-05	7.85029e-06	0.000138892	2.08517e-05	9.52292e-05	7.37879e-05	8.16305e-05	3.77829e-05	5.81869e-05	3.60222e-05	9.50787e-05	7.38886e-05	4.45258e-05	1.24302e-05	5.20291e-05	5.78171e-05	2.02275e-05	1.32492e-05	--	--	--	--	--	--	--	--	--	HMDB0015122	Organic compounds	Nucleosides, nucleotides, and analogues
meta_516	Homoveratric acid	0.0264909	0.0232994	0.0290205	0.0281894	0.0313564	0.0210692	0.007143	0.0159825	0.00907067	0.0260627	0.0197088	0.0279653	0.0138545	0.0310266	0.0302064	0.00569654	0.0276512	0.031752	0.000164819	0.000170793	0.000122325	0.000122789	0.00014946	0.000133638	0.00011287	0.00017035	0.000139777	0.000173343	0.00011727	0.000157984	0.000163937	0.000130994	0.000140597	0.000181247	0.000254381	0.000186803	--	--	--	--	--	--	--	--	--	--	--	--
meta_567	Lariciresinol	0.000444578	0.000413115	0.000392754	0.000522504	0.00026603	0.000356033	0.000887966	0.00123847	0.000460138	0.000511373	0.000271876	0.000712212	0.000871426	0.000509923	0.000621772	0.000635966	0.000782635	0.000428862	3.39323e-05	6.20374e-05	4.01508e-05	3.05434e-05	2.14648e-05	3.0205e-05	2.92114e-05	4.23787e-05	2.99217e-05	4.00055e-05	2.97025e-05	6.27398e-05	2.83095e-05	3.82961e-05	6.02391e-05	1.99467e-05	6.15393e-05	4.22732e-05	C10646	Biosynthesis of various secondary metabolites - part 2(ko00998);;Biosynthesis of secondary metabolites(ko01110);;Metabolic pathways(ko01100)	--	--	--	--	--	--	--	--	--	--
meta_422	Glaucarubin	0.000791929	0.00134176	0.000326672	0.000675603	0.00235496	0.000717848	0.000304157	0.000243737	0.00065045	0.000152729	0.00097712	0.000578994	0.000685485	0.000685683	0.000725124	0.000411654	0.00114091	0.000151193	9.26499e-05	5.5392e-05	7.73858e-05	5.40297e-05	4.71834e-05	2.18329e-05	5.44228e-05	0.000132151	9.0787e-05	0.000154967	9.90963e-05	7.02607e-05	0.000104543	7.69418e-05	6.78519e-05	9.24269e-05	0.000102696	0.000192494	--	--	--	--	--	--	--	--	--	--	--	--
meta_666	Benzoylecgonine	2.87778e-05	3.57069e-05	6.94998e-05	4.45157e-05	1.61911e-05	5.35119e-05	0.000101124	2.80875e-05	2.47827e-05	8.53736e-05	4.51017e-05	5.05049e-05	2.29948e-05	5.2111e-05	7.84843e-05	6.90941e-05	5.96052e-05	8.09687e-05	6.40338e-05	1.37223e-05	1.06246e-05	2.68331e-05	4.17822e-05	2.4063e-05	1.8086e-05	2.80513e-05	2.17449e-05	2.37706e-05	2.95833e-05	2.67526e-05	2.97286e-05	4.43202e-05	4.69147e-05	7.97202e-06	5.9879e-05	0.00017143	--	--	--	--	--	--	--	--	--	HMDB0041836	Organic compounds	Benzenoids
meta_747	N-Acetyl-a-neuraminic acid	0.000169866	0.000213824	0.000108303	0.000109575	0.000115851	0.000143248	5.17322e-05	9.90468e-05	4.0909e-05	0.000110327	0.000114977	0.00015444	8.25849e-05	0.000160766	0.00015712	6.0961e-05	0.00015951	0.000203473	6.67554e-05	8.23693e-05	6.43235e-05	4.29791e-05	6.16615e-05	4.45025e-05	6.02436e-05	9.34323e-05	5.83631e-05	8.04152e-05	8.77202e-05	8.67433e-05	0.000105452	7.96296e-05	0.000112335	6.71751e-05	0.000127764	0.000176505	--	--	--	--	--	--	--	--	--	HMDB0000773	Organic compounds	Organic oxygen compounds
meta_714	Desacetylvindoline	6.33917e-05	0.000105448	0.000169609	5.31758e-05	4.20719e-05	0.000108458	0.000147286	0.000134957	5.89388e-05	0.000131346	3.32196e-05	0.000141844	0.000141864	5.91502e-05	0.000237029	0.000127973	0.000193734	6.81465e-05	2.76618e-05	5.47997e-06	1.11242e-05	2.47532e-05	1.20318e-05	2.6594e-05	3.27946e-05	2.90327e-05	3.02372e-05	2.82774e-05	1.21287e-05	3.02796e-05	1.31736e-05	3.05178e-05	2.84354e-05	2.92105e-05	3.08008e-05	1.83586e-05	C01091	Biosynthesis of secondary metabolites(ko01110);;Indole alkaloid biosynthesis(ko00901)	--	--	--	--	--	--	--	--	--	--
meta_540	Caprylic acid	8.47067e-05	0.000125089	3.5018e-05	2.19371e-05	2.65854e-05	1.12536e-05	3.60579e-05	0.000137218	1.58272e-05	1.93671e-05	3.4755e-05	5.09184e-05	5.8929e-05	0.000229503	6.26408e-05	5.46535e-05	0.000131531	5.32531e-05	0.000143906	0.000148856	0.000125268	0.000137581	0.000129625	0.000128054	0.000111158	0.000138171	0.000144004	0.000175695	0.000159049	0.000176809	0.000142384	9.92137e-05	0.000147438	0.000149019	0.000165482	0.00014262	C06423	Metabolic pathways(ko01100);;Fatty acid biosynthesis(ko00061);;Lipoic acid metabolism(ko00785)	LMFA01010008	Caprylic acid	octanoic acid	Octylic acid; C8:0	Fatty Acyls [FA]	Fatty Acids and Conjugates [FA01]	Straight chain fatty acids [FA0101]	--	--	--
meta_458	N-Oleoylethanolamine	0.000899533	0.000157503	0.000247489	0.000296055	0.000484545	3.7404e-05	0.000337665	0.000233353	0.000319611	6.02014e-05	0.000485623	0.000524811	0.00120684	0.000349297	0.000364563	0.000293633	0.00129971	0.000768082	3.60313e-05	4.70396e-05	3.62982e-05	3.66021e-05	2.15004e-05	5.04748e-05	3.05621e-05	3.88616e-05	4.02785e-05	5.30499e-05	4.39531e-05	3.40617e-05	3.64996e-05	4.07443e-05	3.90671e-05	4.07131e-05	3.58784e-05	3.5444e-05	--	--	--	--	--	--	--	--	--	HMDB0002088	Organic compounds	Organic nitrogen compounds
meta_681	Glycodeoxycholic acid	0.000252752	0.00305656	0.000100338	0.000103985	0.000443989	5.0291e-05	6.07794e-06	8.99809e-05	1.04126e-05	4.76354e-05	5.40866e-05	0.000114413	3.15539e-05	0.000174257	0.000161462	5.90407e-05	0.000153892	6.64021e-05	0.00028396	5.98688e-05	6.24589e-05	0.00107963	6.78965e-05	0.000125181	0.00110648	0.00223153	0.000204853	6.93306e-05	4.5348e-05	0.00024425	9.66081e-06	2.16572e-05	0.000200624	0.000192051	0.000974831	3.84891e-05	--	--	LMST05030006	glycodeoxycholic acid	N-(3alpha,12alpha-dihydroxy-5beta-cholan-24-oyl)glycine	Glycodeoxycholate; deoxycholic acid glycine conjugate; deoxycholylglycine; glycodeoxycholic acid; glycodesoxycholic acid	Sterol Lipids [ST]	Steroid conjugates [ST05]	Glycine conjugates [ST0503]	HMDB0000631	Organic compounds	Lipids and lipid-like molecules
meta_434	1-O-Octadecyl-sn-glyceryl-3-phosphorylcholine	0.00167163	3.76136e-05	0.00028696	0.000234136	0.000192028	1.41465e-05	0.000448602	0.000149543	0.000228624	1.7942e-05	3.18981e-05	0.000147203	0.000307067	0.000407101	0.00017176	0.000132779	0.000661062	0.000469701	0.00585324	0.00569678	0.00672264	0.00650967	0.00321016	0.0063066	0.00549997	0.00430372	0.00480949	0.00880757	0.0155899	0.00594824	0.00964981	0.00523724	0.00522013	0.00636173	0.00326515	0.00463924	C04317	Ether lipid metabolism(ko00565);;Metabolic pathways(ko01100)	--	--	--	--	--	--	--	HMDB0011149	Organic compounds	Lipids and lipid-like molecules
meta_643	Kainic Acid	0.00109803	0.00118892	0.000531485	0.000805327	0.0009115	0.000668395	0.000550308	0.000669273	0.000596914	0.000584814	0.000935514	0.00110514	0.00068666	0.0012025	0.00122553	0.000463367	0.00125545	0.000713303	8.33066e-05	4.0617e-05	7.98042e-05	4.84053e-05	0.000113291	1.15548e-05	7.50653e-05	2.61152e-05	5.41369e-05	0.000143997	3.73126e-05	3.21635e-05	8.27365e-05	3.16945e-05	4.91424e-05	0.000127802	8.21344e-05	2.51496e-05	--	--	--	--	--	--	--	--	--	--	--	--
meta_808	9(S)-HODE	1.79126e-05	3.40565e-05	8.30483e-06	5.94787e-06	0	6.05147e-06	1.60892e-05	1.84035e-05	2.50532e-05	2.5342e-06	3.94928e-06	8.91691e-06	2.05577e-06	0	0	3.01517e-05	4.01657e-06	0	0.000184868	0.000170916	0.000175386	0.00018044	0.000131381	0.000156083	0.000198189	0.000182196	0.00018417	0.000214782	0.000177078	0.000299599	0.000294563	0.000146808	0.000199076	0.000191593	0.0001582	0.000157538	C14767	Linoleic acid metabolism(ko00591)	--	--	--	--	--	--	--	HMDB0004670	Organic compounds	Lipids and lipid-like molecules
meta_416	Aspartyl-Proline	0.000183716	0.000189256	0.000125714	0.000171737	0.000117497	0.000136406	2.37335e-05	0.000110692	2.85169e-05	6.3216e-05	0.000143262	0.000176101	6.82982e-05	0.00013342	0.000106816	4.16546e-05	0.000203421	6.43088e-05	0.000381873	0.000395773	0.000450176	0.000345297	0.000362615	0.000248129	0.000530841	0.000348415	0.000374513	0.000302007	0.00029545	0.00048042	0.000343953	0.000281566	0.000343262	0.000416173	0.000310325	0.000263319	--	--	--	--	--	--	--	--	--	HMDB0028761	Organic compounds	Organic acids and derivatives
meta_610	Isoleucyl-Aspartate	0.00195595	0.00212622	0.000428354	0.00063428	0.00034536	0.000388497	0.000196219	0.000664001	0.000204355	0.000632435	0.000624239	0.000679048	0.000743113	0.00169027	0.00079432	0.000699171	0.00121764	0.000343237	2.17079e-05	0.000296574	0.000337623	0.000124428	0.000282807	3.45427e-05	0.000201905	5.41872e-05	0.000190896	0.000107063	0.000108686	8.06677e-05	0.000170273	6.0713e-05	0.000422858	0.000171371	8.36554e-05	6.43223e-05	--	--	--	--	--	--	--	--	--	--	--	--
meta_676	Guanosine 5'-diphosphate	0.000496703	0.000605127	0.00032705	0.000454191	9.78002e-05	0.000464158	0.000361732	0.00031266	0.000231306	0.000569911	0.000323836	0.000315791	0.000494383	0.000338187	0.00024041	0.000334759	0.000655644	0.000535991	0.000212109	0.00046049	0.000205694	0.000282639	0.000226996	0.000305436	0.000193083	0.000233008	0.000160517	0.000213372	0.000159347	0.00026364	0.000207597	0.000249654	0.000223851	0.000221154	0.000309697	0.000228657	C00035	Endocytosis(ko04144);;Purine metabolism(ko00230);;Metabolic pathways(ko01100);;RNA transport(ko03013)	--	--	--	--	--	--	--	HMDB0001201	Organic compounds	Nucleosides, nucleotides, and analogues
[truncated: 5 more columns]
